# Supplementary material for: 3-(4-Fluoro­benzo­yl)-4-(4-fluoro­phen­yl)-4-hy­droxy-2,6-di­phenyl­cyclo­hexane-1,1-dicarbo­nitrile
Source: Acta Crystallogr Sect E Struct Rep Online. 2014 May 31;70(Pt 6):o736–7. doi: 10.1107/S1600536814012197 (PMC4051101; doi:10.1107/S1600536814012197)
Supplement: Supplementary file 1 [file e-70-0o736-sup1.cif]

##############################################################################
#                                                                            #
# This CIF contains the data in a paper accepted for publication in          #
# Acta Crystallographica Section E. It conforms to the requirements of       #
# Notes for Authors for Acta Crystallographica Section E, and has been       #
# peer reviewed under the auspices of the IUCr Commission on Journals.       #
#                                                                            #
# Full details of the Crystallographic Information File format               #
# are given in the paper "The Crystallographic Information File (CIF):       #
# a New Standard Archive File for Crystallography" by S. R. Hall, F. H.      #
# Allen and I. D. Brown [Acta Cryst. (1991), A47, 655-685].                  #
#                                                                            #
# The current version of the core CIF dictionary is obtainable from          #
# ftp://ftp.iucr.org/pub/cif_core.dic.                                       #
#                                                                            #
# Software is freely available for graphical display of the structure(s)     #
# in this CIF. For information consult the CIF software page                 #
# http://www.iucr.org/resources/cif/software.                                #
#                                                                            #
# This file may be used for bona fide research purposes within the           #
# scientific community so long as proper attribution is given to the journal # 
# article from which it was obtained.                                        #
#                                                                            #
##############################################################################
data_I
_database_code_depnum_ccdc_archive 'CCDC 1005354'
_audit_creation_method
;
  Olex2 1.2
  (compiled Apr 23 2013 17:54:37, GUI svn.r4466)
;
_journal_date_recd_electronic     2014-05-25
_journal_date_accepted     2014-05-26
_journal_name_full     'Acta Crystallographica, Section E'
_journal_year     2014
_journal_volume     70
_journal_issue      6
_journal_page_first     o736
_journal_page_last     o737
_journal_paper_category     QO
_journal_paper_doi     10.1107/S1600536814012197
_journal_coeditor_code     SU2739
_publ_contact_author_name     'Jasinski, Jerry P.'
_publ_contact_author_address
;
Department of Chemistry
Keene State College
229 Main Street
Keene, New Hampshire 03435, USA
;
_publ_contact_author_email     jjasinski@keene.edu
_publ_contact_author_fax     ?
_publ_contact_author_phone     '603 358-2563'
_publ_section_title
;\
3-(4-Fluorobenzoyl)-4-(4-fluorophenyl)-4-hydroxy-2,6-diphenylcyclohexane-1,1-\
dicarbonitrile
;
loop_
    _publ_author_name
    _publ_author_address
    'Narayana, B.'
;
Department of Studies in Chemistry
Mangalore University
Mangalagangotri 574 199, India
;
    'Sapnakumari, M'
;
Department of Studies in Chemistry
Mangalore University
Mangalagangotri 574 199, India
;
    'Sarojini, Balladka K.'
;
Department of Studies in Chemistry
Industrial Chemistry Section
Mangalore University
Mangalagangotri 574 199, India
;
    'Jasinski, Jerry P.'
;
Department of Chemistry
Keene State College
229 Main Street
Keene, NH 03435-2001, USA
;
_chemical_name_systematic
;\
3-(4-Fluorobenzoyl)-4-(4-fluorophenyl)-4-hydroxy-2,6-diphenylcyclohexane-1,1-\
dicarbonitrile
;
_chemical_name_common     ?
_chemical_formula_moiety     'C33 H24 F2 N2 O2'
_chemical_formula_sum     'C33 H24 F2 N2 O2'
_chemical_formula_iupac     'C33 H24 F2 N2 O2'
_chemical_formula_weight     518.54
_chemical_melting_point     ?
_shelx_space_group_comment
;
The symmetry employed for this shelxl refinement is uniquely defined
by the following loop, which should always be used as a source of
symmetry information in preference to the above space-group names.
They are only intended as comments.
;
_space_group_crystal_system     triclinic
_space_group_name_H-M_alt     'P -1'
_space_group_name_Hall     '-P 1'
loop_
    _space_group_symop_operation_xyz
    'x, y, z'
    '-x, -y, -z'
_cell_length_a     10.9336(10)
_cell_length_b     11.5258(4)
_cell_length_c     11.8490(7)
_cell_angle_alpha     89.440(4)
_cell_angle_beta     62.687(7)
_cell_angle_gamma     89.296(5)
_cell_volume     1326.60(17)
_cell_formula_units_Z     2
_cell_measurement_reflns_used     3787
_cell_measurement_theta_min     4.2150
_cell_measurement_theta_max     71.1060
_cell_measurement_temperature     173(2)
_exptl_crystal_description     prism
_exptl_crystal_colour     colourless
_exptl_crystal_size_max     0.44
_exptl_crystal_size_mid     0.32
_exptl_crystal_size_min     0.14
_exptl_crystal_density_diffrn     1.298
_exptl_crystal_density_meas     ?
_exptl_crystal_density_method     ?
_exptl_crystal_F_000     540
_exptl_absorpt_coefficient_mu     0.744
_exptl_absorpt_correction_type     multi-scan
_exptl_absorpt_process_details
;
(CrysAlis PRO and CrysAlis RED; Agilent, 2012)
;
_shelx_estimated_absorpt_T_min     ?
_shelx_estimated_absorpt_T_max     ?
_exptl_absorpt_correction_T_min     0.88348
_exptl_absorpt_correction_T_max     1.00000
_exptl_special_details     ?
_diffrn_ambient_temperature     173(2)
_diffrn_radiation_type     CuK\a
_diffrn_radiation_wavelength     1.54184
_diffrn_radiation_monochromator     graphite
_diffrn_measurement_device_type     'Agilent Eos Gemini'
_diffrn_measurement_device     'four-circle diffractometer'
_diffrn_measurement_method     '\w scans'
_diffrn_detector_area_resol_mean     16.0416
_diffrn_reflns_number     8616
_diffrn_reflns_av_R_equivalents     0.0315
_diffrn_reflns_theta_min     3.835
_diffrn_reflns_theta_max     71.359
_diffrn_reflns_theta_full     67.684
_diffrn_measured_fraction_theta_max     0.976
_diffrn_measured_fraction_theta_full     0.998
_diffrn_reflns_limit_h_min     -13
_diffrn_reflns_limit_h_max     13
_diffrn_reflns_limit_k_min     -11
_diffrn_reflns_limit_k_max     14
_diffrn_reflns_limit_l_min     -14
_diffrn_reflns_limit_l_max     14
_refine_special_details     ?
_reflns_number_total     5042
_reflns_number_gt     4307
_reflns_threshold_expression     I>2\s(I)
_refine_ls_structure_factor_coef     Fsqd
_refine_ls_matrix_type     full
_refine_ls_R_factor_all     0.0561
_refine_ls_R_factor_gt     0.0491
_refine_ls_wR_factor_gt     0.1289
_refine_ls_wR_factor_ref     0.1392
_refine_ls_goodness_of_fit_ref     1.057
_refine_ls_restrained_S_all     1.057
_refine_ls_number_reflns     5042
_refine_ls_number_parameters     353
_refine_ls_number_restraints     0
_refine_ls_hydrogen_treatment     constr
_refine_ls_weighting_scheme     calc
_refine_ls_weighting_details
;
 w=1/[\s^2^(Fo^2^)+(0.0729P)^2^+0.0921P]
 where P=(Fo^2^+2Fc^2^)/3
;
_atom_sites_solution_hydrogens     geom
_atom_sites_solution_primary     direct
_atom_sites_solution_secondary     ?
_refine_ls_shift/su_max     0.000
_refine_ls_shift/su_mean     0.000
_refine_diff_density_max     0.258
_refine_diff_density_min     -0.345
_refine_ls_extinction_method     none
_refine_ls_extinction_coef     .
loop_
    _atom_type_symbol
    _atom_type_description
    _atom_type_scat_dispersion_real
    _atom_type_scat_dispersion_imag
    _atom_type_scat_source
    'C' 'C' 0.0181 0.0091
                         'International Tables Vol C Tables 4.2.6.8 and 6.1.1.4'
    'H' 'H' 0.0000 0.0000
                         'International Tables Vol C Tables 4.2.6.8 and 6.1.1.4'
    'N' 'N' 0.0311 0.0180
                         'International Tables Vol C Tables 4.2.6.8 and 6.1.1.4'
    'O' 'O' 0.0492 0.0322
                         'International Tables Vol C Tables 4.2.6.8 and 6.1.1.4'
    'F' 'F' 0.0727 0.0534
                         'International Tables Vol C Tables 4.2.6.8 and 6.1.1.4'
_computing_data_collection     'CrysAlis PRO (Agilent, 2012)'
_computing_cell_refinement     'CrysAlis PRO (Agilent, 2012)'
_computing_data_reduction     'CrysAlis RED (Agilent, 2012)'
_computing_structure_solution
;
SUPERFLIP (Palatinus & Chapuis, 2007; Palatinus & van der Lee,
2008;
Palatinus <i>et al.</i>, 2012).
;
_computing_structure_refinement     'SHELXL2012 (Sheldrick, 2008)'
_computing_molecular_graphics     'OLEX2 (Dolomanov <i>et al.</i>, 2009)'
_computing_publication_material     'OLEX2 (Dolomanov <i>et al.</i>, 2009)'
loop_
    _atom_site_type_symbol
    _atom_site_label
    _atom_site_fract_x
    _atom_site_fract_y
    _atom_site_fract_z
    _atom_site_U_iso_or_equiv
    _atom_site_adp_type
    _atom_site_calc_flag
    _atom_site_occupancy
    _atom_site_disorder_assembly
    _atom_site_disorder_group
    F F1 0.65588(15) 0.61176(9) 0.08267(12) 0.0527(3) Uani d 1 . .
    F F2 0.0999(2) 0.57543(13) 0.28697(16) 0.0852(6) Uani d 1 . .
    O O1 0.61907(11) 0.13809(9) 0.36838(10) 0.0253(2) Uani d 1 . .
    H H1 0.5515 0.1690 0.4296 0.038 Uiso calc 1 . .
    O O2 0.33370(12) 0.17874(10) 0.49569(10) 0.0308(3) Uani d 1 . .
    N N1 0.48277(16) -0.29229(12) 0.38019(14) 0.0352(3) Uani d 1 . .
    N N2 0.53932(15) -0.12783(12) 0.02494(13) 0.0311(3) Uani d 1 . .
    C C1 0.60207(15) 0.14872(12) 0.25657(14) 0.0215(3) Uani d 1 . .
    C C2 0.70686(15) 0.06396(12) 0.16162(14) 0.0232(3) Uani d 1 . .
    H H2A 0.6971 0.0643 0.0826 0.028 Uiso calc 1 . .
    H H2B 0.8011 0.0900 0.1400 0.028 Uiso calc 1 . .
    C C3 0.68724(15) -0.05931(12) 0.21500(14) 0.0218(3) Uani d 1 . .
    H H3 0.6902 -0.0556 0.2980 0.026 Uiso calc 1 . .
    C C4 0.53892(15) -0.10161(12) 0.24409(13) 0.0201(3) Uani d 1 . .
    C C5 0.42239(14) -0.01457(12) 0.33284(13) 0.0199(3) Uani d 1 . .
    H H5 0.4222 -0.0166 0.4173 0.024 Uiso calc 1 . .
    C C6 0.45335(15) 0.11141(12) 0.28391(13) 0.0201(3) Uani d 1 . .
    H H6 0.4425 0.1202 0.2049 0.024 Uiso calc 1 . .
    C C7 0.35273(15) 0.19258(13) 0.38643(14) 0.0226(3) Uani d 1 . .
    C C8 0.28789(16) 0.29313(13) 0.35439(15) 0.0257(3) Uani d 1 . .
    C C9 0.26159(17) 0.29536(14) 0.25023(16) 0.0298(3) Uani d 1 . .
    H H9 0.2893 0.2316 0.1934 0.036 Uiso calc 1 . .
    C C10 0.1954(2) 0.38977(16) 0.22861(18) 0.0383(4) Uani d 1 . .
    H H10 0.1733 0.3903 0.1598 0.046 Uiso calc 1 . .
    C C11 0.1624(3) 0.48256(18) 0.3094(2) 0.0505(5) Uani d 1 . .
    C C12 0.1893(3) 0.48520(19) 0.4114(2) 0.0634(7) Uani d 1 . .
    H H12 0.1662 0.5514 0.4646 0.076 Uiso calc 1 . .
    C C13 0.2511(2) 0.38869(16) 0.43501(19) 0.0432(5) Uani d 1 . .
    H H13 0.2686 0.3877 0.5065 0.052 Uiso calc 1 . .
    C C14 0.62655(15) 0.27342(13) 0.20554(14) 0.0236(3) Uani d 1 . .
    C C15 0.62491(18) 0.29980(14) 0.09165(16) 0.0305(4) Uani d 1 . .
    H H15 0.6166 0.2391 0.0420 0.037 Uiso calc 1 . .
    C C16 0.63534(19) 0.41405(15) 0.04940(17) 0.0362(4) Uani d 1 . .
    H H16 0.6331 0.4323 -0.0280 0.043 Uiso calc 1 . .
    C C17 0.64891(19) 0.49973(14) 0.12255(18) 0.0357(4) Uani d 1 . .
    C C18 0.65521(19) 0.47700(14) 0.23296(17) 0.0349(4) Uani d 1 . .
    H H18 0.6676 0.5380 0.2800 0.042 Uiso calc 1 . .
    C C19 0.64313(17) 0.36259(14) 0.27536(16) 0.0289(3) Uani d 1 . .
    H H19 0.6462 0.3453 0.3526 0.035 Uiso calc 1 . .
    C C20 0.50902(16) -0.21300(13) 0.31558(14) 0.0238(3) Uani d 1 . .
    C C21 0.53569(15) -0.11907(12) 0.12229(14) 0.0224(3) Uani d 1 . .
    C C22 0.79960(15) -0.14352(12) 0.13101(15) 0.0233(3) Uani d 1 . .
    C C23 0.84552(17) -0.22849(14) 0.18758(16) 0.0309(4) Uani d 1 . .
    H H23 0.8069 -0.2322 0.2775 0.037 Uiso calc 1 . .
    C C24 0.9467(2) -0.30747(17) 0.1143(2) 0.0414(4) Uani d 1 . .
    H H24 0.9772 -0.3647 0.1542 0.050 Uiso calc 1 . .
    C C25 1.00376(18) -0.30363(17) -0.01680(19) 0.0401(4) Uani d 1 . .
    H H25 1.0720 -0.3588 -0.0669 0.048 Uiso calc 1 . .
    C C26 0.96054(18) -0.21879(16) -0.07436(17) 0.0362(4) Uani d 1 . .
    H H26 1.0002 -0.2151 -0.1644 0.043 Uiso calc 1 . .
    C C27 0.85967(17) -0.13917(14) -0.00128(16) 0.0299(4) Uani d 1 . .
    H H27 0.8312 -0.0810 -0.0418 0.036 Uiso calc 1 . .
    C C28 0.28095(15) -0.05464(12) 0.35494(14) 0.0224(3) Uani d 1 . .
    C C29 0.19609(17) -0.11291(14) 0.46728(15) 0.0289(3) Uani d 1 . .
    H H29 0.2250 -0.1230 0.5311 0.035 Uiso calc 1 . .
    C C30 0.06992(18) -0.15621(16) 0.48680(17) 0.0364(4) Uani d 1 . .
    H H30 0.0132 -0.1959 0.5636 0.044 Uiso calc 1 . .
    C C31 0.02670(18) -0.14177(16) 0.39486(18) 0.0382(4) Uani d 1 . .
    H H31 -0.0592 -0.1722 0.4079 0.046 Uiso calc 1 . .
    C C32 0.10845(19) -0.08298(16) 0.28384(18) 0.0359(4) Uani d 1 . .
    H H32 0.0782 -0.0726 0.2209 0.043 Uiso calc 1 . .
    C C33 0.23493(16) -0.03880(14) 0.26357(15) 0.0277(3) Uani d 1 . .
    H H33 0.2901 0.0023 0.1873 0.033 Uiso calc 1 . .
loop_
    _atom_site_aniso_label
    _atom_site_aniso_U_11
    _atom_site_aniso_U_22
    _atom_site_aniso_U_33
    _atom_site_aniso_U_12
    _atom_site_aniso_U_13
    _atom_site_aniso_U_23
    F1 0.0756(9) 0.0239(5) 0.0491(7) -0.0014(5) -0.0205(6) 0.0086(5)
    F2 0.1270(15) 0.0601(9) 0.0865(11) 0.0545(10) -0.0655(11) -0.0114(8)
    O1 0.0276(6) 0.0271(5) 0.0248(6) 0.0020(4) -0.0152(5) -0.0027(4)
    O2 0.0343(6) 0.0367(6) 0.0200(6) 0.0061(5) -0.0114(5) -0.0030(5)
    N1 0.0416(9) 0.0254(7) 0.0315(8) 0.0019(6) -0.0107(7) 0.0033(6)
    N2 0.0353(8) 0.0363(7) 0.0242(7) -0.0007(6) -0.0158(6) -0.0030(6)
    C1 0.0218(7) 0.0222(7) 0.0214(7) -0.0019(6) -0.0105(6) 0.0003(6)
    C2 0.0187(7) 0.0239(7) 0.0242(7) -0.0012(5) -0.0074(6) -0.0007(6)
    C3 0.0203(7) 0.0242(7) 0.0216(7) -0.0010(5) -0.0100(6) -0.0012(6)
    C4 0.0215(7) 0.0201(7) 0.0187(7) -0.0008(5) -0.0092(6) 0.0003(5)
    C5 0.0193(7) 0.0216(7) 0.0175(7) 0.0002(5) -0.0074(6) 0.0010(5)
    C6 0.0200(7) 0.0225(7) 0.0174(7) -0.0006(5) -0.0083(6) 0.0007(5)
    C7 0.0189(7) 0.0253(7) 0.0221(7) -0.0019(5) -0.0081(6) -0.0003(6)
    C8 0.0209(7) 0.0266(7) 0.0261(8) 0.0009(6) -0.0076(6) 0.0001(6)
    C9 0.0290(8) 0.0316(8) 0.0272(8) 0.0024(6) -0.0117(7) -0.0003(6)
    C10 0.0396(10) 0.0409(10) 0.0353(9) 0.0035(8) -0.0183(8) 0.0073(8)
    C11 0.0601(14) 0.0403(10) 0.0533(12) 0.0219(10) -0.0285(11) 0.0013(9)
    C12 0.096(2) 0.0423(12) 0.0606(14) 0.0374(13) -0.0443(15) -0.0228(10)
    C13 0.0575(13) 0.0383(10) 0.0399(10) 0.0170(9) -0.0279(10) -0.0109(8)
    C14 0.0183(7) 0.0238(7) 0.0255(8) -0.0018(5) -0.0071(6) 0.0007(6)
    C15 0.0342(9) 0.0288(8) 0.0308(9) -0.0084(7) -0.0166(7) 0.0041(7)
    C16 0.0398(10) 0.0347(9) 0.0342(9) -0.0067(7) -0.0171(8) 0.0102(7)
    C17 0.0368(9) 0.0224(8) 0.0386(10) -0.0018(7) -0.0094(8) 0.0066(7)
    C18 0.0396(10) 0.0235(8) 0.0349(9) -0.0010(7) -0.0112(8) -0.0060(7)
    C19 0.0297(8) 0.0269(8) 0.0269(8) 0.0008(6) -0.0102(7) -0.0032(6)
    C20 0.0241(8) 0.0225(7) 0.0238(7) 0.0023(6) -0.0101(6) -0.0028(6)
    C21 0.0192(7) 0.0207(7) 0.0258(8) -0.0005(5) -0.0090(6) -0.0009(6)
    C22 0.0177(7) 0.0249(7) 0.0271(8) -0.0014(6) -0.0101(6) -0.0027(6)
    C23 0.0272(8) 0.0362(9) 0.0305(8) 0.0049(7) -0.0143(7) -0.0017(7)
    C24 0.0358(10) 0.0400(10) 0.0497(11) 0.0127(8) -0.0209(9) -0.0040(8)
    C25 0.0219(8) 0.0429(10) 0.0466(11) 0.0084(7) -0.0079(8) -0.0146(8)
    C26 0.0249(8) 0.0440(10) 0.0314(9) -0.0023(7) -0.0055(7) -0.0085(7)
    C27 0.0252(8) 0.0343(8) 0.0269(8) -0.0001(6) -0.0090(7) -0.0004(6)
    C28 0.0188(7) 0.0221(7) 0.0235(7) 0.0004(5) -0.0072(6) -0.0008(6)
    C29 0.0252(8) 0.0333(8) 0.0251(8) -0.0021(6) -0.0090(7) 0.0038(6)
    C30 0.0235(8) 0.0406(9) 0.0356(9) -0.0096(7) -0.0054(7) 0.0099(7)
    C31 0.0216(8) 0.0444(10) 0.0459(11) -0.0093(7) -0.0131(8) 0.0020(8)
    C32 0.0299(9) 0.0445(10) 0.0393(10) -0.0051(7) -0.0211(8) 0.0027(8)
    C33 0.0232(8) 0.0327(8) 0.0270(8) -0.0044(6) -0.0113(7) 0.0036(6)
_geom_special_details
;
 All esds (except the esd in the dihedral angle between two l.s. planes)
 are estimated using the full covariance matrix.  The cell esds are taken
 into account individually in the estimation of esds in distances, angles
 and torsion angles; correlations between esds in cell parameters are only
 used when they are defined by crystal symmetry.  An approximate (isotropic)
 treatment of cell esds is used for estimating esds involving l.s. planes.
;
loop_
    _geom_bond_atom_site_label_1
    _geom_bond_atom_site_label_2
    _geom_bond_site_symmetry_2
    _geom_bond_distance
    _geom_bond_publ_flag
    F1 C17 . 1.3616(19) ?
    F2 C11 . 1.352(2) ?
    O1 H1 . 0.8400 ?
    O1 C1 . 1.4236(17) ?
    O2 C7 . 1.2224(18) ?
    N1 C20 . 1.138(2) ?
    N2 C21 . 1.141(2) ?
    C1 C2 . 1.531(2) ?
    C1 C6 . 1.5700(19) ?
    C1 C14 . 1.5320(19) ?
    C2 H2A . 0.9900 ?
    C2 H2B . 0.9900 ?
    C2 C3 . 1.5265(19) ?
    C3 H3 . 1.0000 ?
    C3 C4 . 1.5778(19) ?
    C3 C22 . 1.520(2) ?
    C4 C5 . 1.5797(19) ?
    C4 C20 . 1.4858(19) ?
    C4 C21 . 1.4755(19) ?
    C5 H5 . 1.0000 ?
    C5 C6 . 1.5410(18) ?
    C5 C28 . 1.5222(19) ?
    C6 H6 . 1.0000 ?
    C6 C7 . 1.5270(19) ?
    C7 C8 . 1.486(2) ?
    C8 C9 . 1.390(2) ?
    C8 C13 . 1.394(2) ?
    C9 H9 . 0.9500 ?
    C9 C10 . 1.386(2) ?
    C10 H10 . 0.9500 ?
    C10 C11 . 1.373(3) ?
    C11 C12 . 1.369(3) ?
    C12 H12 . 0.9500 ?
    C12 C13 . 1.386(3) ?
    C13 H13 . 0.9500 ?
    C14 C15 . 1.388(2) ?
    C14 C19 . 1.390(2) ?
    C15 H15 . 0.9500 ?
    C15 C16 . 1.391(2) ?
    C16 H16 . 0.9500 ?
    C16 C17 . 1.374(3) ?
    C17 C18 . 1.364(3) ?
    C18 H18 . 0.9500 ?
    C18 C19 . 1.393(2) ?
    C19 H19 . 0.9500 ?
    C22 C23 . 1.394(2) ?
    C22 C27 . 1.395(2) ?
    C23 H23 . 0.9500 ?
    C23 C24 . 1.384(2) ?
    C24 H24 . 0.9500 ?
    C24 C25 . 1.383(3) ?
    C25 H25 . 0.9500 ?
    C25 C26 . 1.384(3) ?
    C26 H26 . 0.9500 ?
    C26 C27 . 1.386(2) ?
    C27 H27 . 0.9500 ?
    C28 C29 . 1.396(2) ?
    C28 C33 . 1.397(2) ?
    C29 H29 . 0.9500 ?
    C29 C30 . 1.388(2) ?
    C30 H30 . 0.9500 ?
    C30 C31 . 1.380(3) ?
    C31 H31 . 0.9500 ?
    C31 C32 . 1.381(3) ?
    C32 H32 . 0.9500 ?
    C32 C33 . 1.393(2) ?
    C33 H33 . 0.9500 ?
loop_
    _geom_angle_atom_site_label_1
    _geom_angle_atom_site_label_2
    _geom_angle_atom_site_label_3
    _geom_angle_site_symmetry_1
    _geom_angle_site_symmetry_3
    _geom_angle
    _geom_angle_publ_flag
    C1 O1 H1 . . 109.5 ?
    O1 C1 C2 . . 105.23(11) ?
    O1 C1 C6 . . 110.58(12) ?
    O1 C1 C14 . . 111.36(11) ?
    C2 C1 C6 . . 109.00(11) ?
    C2 C1 C14 . . 111.67(12) ?
    C14 C1 C6 . . 108.96(11) ?
    C1 C2 H2A . . 109.3 ?
    C1 C2 H2B . . 109.3 ?
    H2A C2 H2B . . 107.9 ?
    C3 C2 C1 . . 111.75(12) ?
    C3 C2 H2A . . 109.3 ?
    C3 C2 H2B . . 109.3 ?
    C2 C3 H3 . . 107.2 ?
    C2 C3 C4 . . 108.79(11) ?
    C4 C3 H3 . . 107.2 ?
    C22 C3 C2 . . 113.62(12) ?
    C22 C3 H3 . . 107.2 ?
    C22 C3 C4 . . 112.40(11) ?
    C3 C4 C5 . . 112.19(11) ?
    C20 C4 C3 . . 109.57(11) ?
    C20 C4 C5 . . 105.38(11) ?
    C21 C4 C3 . . 108.45(12) ?
    C21 C4 C5 . . 111.69(11) ?
    C21 C4 C20 . . 109.51(12) ?
    C4 C5 H5 . . 106.8 ?
    C6 C5 C4 . . 111.92(11) ?
    C6 C5 H5 . . 106.8 ?
    C28 C5 C4 . . 111.19(11) ?
    C28 C5 H5 . . 106.8 ?
    C28 C5 C6 . . 113.01(11) ?
    C1 C6 H6 . . 109.7 ?
    C5 C6 C1 . . 111.93(11) ?
    C5 C6 H6 . . 109.7 ?
    C7 C6 C1 . . 106.85(11) ?
    C7 C6 C5 . . 108.83(11) ?
    C7 C6 H6 . . 109.7 ?
    O2 C7 C6 . . 118.56(13) ?
    O2 C7 C8 . . 119.71(14) ?
    C8 C7 C6 . . 121.51(13) ?
    C9 C8 C7 . . 123.35(14) ?
    C9 C8 C13 . . 119.38(15) ?
    C13 C8 C7 . . 117.27(15) ?
    C8 C9 H9 . . 119.7 ?
    C10 C9 C8 . . 120.56(16) ?
    C10 C9 H9 . . 119.7 ?
    C9 C10 H10 . . 120.9 ?
    C11 C10 C9 . . 118.12(17) ?
    C11 C10 H10 . . 120.9 ?
    F2 C11 C10 . . 118.07(19) ?
    F2 C11 C12 . . 118.70(19) ?
    C12 C11 C10 . . 123.23(17) ?
    C11 C12 H12 . . 120.9 ?
    C11 C12 C13 . . 118.27(19) ?
    C13 C12 H12 . . 120.9 ?
    C8 C13 H13 . . 119.8 ?
    C12 C13 C8 . . 120.37(18) ?
    C12 C13 H13 . . 119.8 ?
    C15 C14 C1 . . 120.12(13) ?
    C15 C14 C19 . . 119.04(14) ?
    C19 C14 C1 . . 120.74(14) ?
    C14 C15 H15 . . 119.6 ?
    C14 C15 C16 . . 120.78(15) ?
    C16 C15 H15 . . 119.6 ?
    C15 C16 H16 . . 120.9 ?
    C17 C16 C15 . . 118.26(16) ?
    C17 C16 H16 . . 120.9 ?
    F1 C17 C16 . . 118.23(17) ?
    F1 C17 C18 . . 119.05(16) ?
    C18 C17 C16 . . 122.72(16) ?
    C17 C18 H18 . . 120.7 ?
    C17 C18 C19 . . 118.67(16) ?
    C19 C18 H18 . . 120.7 ?
    C14 C19 C18 . . 120.49(16) ?
    C14 C19 H19 . . 119.8 ?
    C18 C19 H19 . . 119.8 ?
    N1 C20 C4 . . 173.64(16) ?
    N2 C21 C4 . . 175.91(16) ?
    C23 C22 C3 . . 119.12(14) ?
    C23 C22 C27 . . 118.28(15) ?
    C27 C22 C3 . . 122.60(14) ?
    C22 C23 H23 . . 119.6 ?
    C24 C23 C22 . . 120.80(16) ?
    C24 C23 H23 . . 119.6 ?
    C23 C24 H24 . . 119.8 ?
    C25 C24 C23 . . 120.40(17) ?
    C25 C24 H24 . . 119.8 ?
    C24 C25 H25 . . 120.3 ?
    C24 C25 C26 . . 119.45(17) ?
    C26 C25 H25 . . 120.3 ?
    C25 C26 H26 . . 119.8 ?
    C25 C26 C27 . . 120.32(17) ?
    C27 C26 H26 . . 119.8 ?
    C22 C27 H27 . . 119.6 ?
    C26 C27 C22 . . 120.74(16) ?
    C26 C27 H27 . . 119.6 ?
    C29 C28 C5 . . 119.55(14) ?
    C29 C28 C33 . . 118.54(14) ?
    C33 C28 C5 . . 121.87(13) ?
    C28 C29 H29 . . 119.6 ?
    C30 C29 C28 . . 120.76(16) ?
    C30 C29 H29 . . 119.6 ?
    C29 C30 H30 . . 119.9 ?
    C31 C30 C29 . . 120.13(16) ?
    C31 C30 H30 . . 119.9 ?
    C30 C31 H31 . . 120.0 ?
    C30 C31 C32 . . 119.92(15) ?
    C32 C31 H31 . . 120.0 ?
    C31 C32 H32 . . 119.8 ?
    C31 C32 C33 . . 120.39(16) ?
    C33 C32 H32 . . 119.8 ?
    C28 C33 H33 . . 119.9 ?
    C32 C33 C28 . . 120.25(15) ?
    C32 C33 H33 . . 119.9 ?
loop_
    _geom_torsion_atom_site_label_1
    _geom_torsion_atom_site_label_2
    _geom_torsion_atom_site_label_3
    _geom_torsion_atom_site_label_4
    _geom_torsion_site_symmetry_1
    _geom_torsion_site_symmetry_2
    _geom_torsion_site_symmetry_3
    _geom_torsion_site_symmetry_4
    _geom_torsion
    _geom_torsion_publ_flag
    F1 C17 C18 C19 . . . . 177.76(16) ?
    F2 C11 C12 C13 . . . . 178.8(3) ?
    O1 C1 C2 C3 . . . . 56.14(14) ?
    O1 C1 C6 C5 . . . . -58.60(15) ?
    O1 C1 C6 C7 . . . . 60.44(14) ?
    O1 C1 C14 C15 . . . . 175.19(13) ?
    O1 C1 C14 C19 . . . . -8.3(2) ?
    O2 C7 C8 C9 . . . . -156.39(16) ?
    O2 C7 C8 C13 . . . . 22.9(2) ?
    C1 C2 C3 C4 . . . . 61.16(15) ?
    C1 C2 C3 C22 . . . . -172.82(12) ?
    C1 C6 C7 O2 . . . . -74.24(16) ?
    C1 C6 C7 C8 . . . . 100.34(15) ?
    C1 C14 C15 C16 . . . . 174.53(15) ?
    C1 C14 C19 C18 . . . . -175.25(15) ?
    C2 C1 C6 C5 . . . . 56.61(15) ?
    C2 C1 C6 C7 . . . . 175.65(11) ?
    C2 C1 C14 C15 . . . . 57.88(18) ?
    C2 C1 C14 C19 . . . . -125.66(15) ?
    C2 C3 C4 C5 . . . . -54.00(15) ?
    C2 C3 C4 C20 . . . . -170.68(12) ?
    C2 C3 C4 C21 . . . . 69.84(14) ?
    C2 C3 C22 C23 . . . . 142.45(14) ?
    C2 C3 C22 C27 . . . . -37.27(19) ?
    C3 C4 C5 C6 . . . . 50.17(15) ?
    C3 C4 C5 C28 . . . . 177.60(11) ?
    C3 C22 C23 C24 . . . . 179.36(15) ?
    C3 C22 C27 C26 . . . . -179.05(14) ?
    C4 C3 C22 C23 . . . . -93.46(16) ?
    C4 C3 C22 C27 . . . . 86.82(17) ?
    C4 C5 C6 C1 . . . . -51.18(15) ?
    C4 C5 C6 C7 . . . . -169.05(11) ?
    C4 C5 C28 C29 . . . . 99.48(16) ?
    C4 C5 C28 C33 . . . . -78.01(17) ?
    C5 C6 C7 O2 . . . . 46.79(17) ?
    C5 C6 C7 C8 . . . . -138.62(13) ?
    C5 C28 C29 C30 . . . . -176.31(15) ?
    C5 C28 C33 C32 . . . . 176.00(15) ?
    C6 C1 C2 C3 . . . . -62.48(15) ?
    C6 C1 C14 C15 . . . . -62.57(18) ?
    C6 C1 C14 C19 . . . . 113.89(15) ?
    C6 C5 C28 C29 . . . . -133.68(14) ?
    C6 C5 C28 C33 . . . . 48.83(19) ?
    C6 C7 C8 C9 . . . . 29.1(2) ?
    C6 C7 C8 C13 . . . . -151.58(16) ?
    C7 C8 C9 C10 . . . . 177.16(16) ?
    C7 C8 C13 C12 . . . . -179.6(2) ?
    C8 C9 C10 C11 . . . . 2.9(3) ?
    C9 C8 C13 C12 . . . . -0.2(3) ?
    C9 C10 C11 F2 . . . . 178.9(2) ?
    C9 C10 C11 C12 . . . . -1.4(4) ?
    C10 C11 C12 C13 . . . . -0.9(4) ?
    C11 C12 C13 C8 . . . . 1.7(4) ?
    C13 C8 C9 C10 . . . . -2.2(3) ?
    C14 C1 C2 C3 . . . . 177.09(11) ?
    C14 C1 C6 C5 . . . . 178.70(11) ?
    C14 C1 C6 C7 . . . . -62.26(14) ?
    C14 C15 C16 C17 . . . . 0.8(3) ?
    C15 C14 C19 C18 . . . . 1.2(2) ?
    C15 C16 C17 F1 . . . . -178.49(16) ?
    C15 C16 C17 C18 . . . . 1.3(3) ?
    C16 C17 C18 C19 . . . . -2.0(3) ?
    C17 C18 C19 C14 . . . . 0.7(3) ?
    C19 C14 C15 C16 . . . . -2.0(2) ?
    C20 C4 C5 C6 . . . . 169.33(11) ?
    C20 C4 C5 C28 . . . . -63.23(14) ?
    C21 C4 C5 C6 . . . . -71.85(14) ?
    C21 C4 C5 C28 . . . . 55.59(15) ?
    C22 C3 C4 C5 . . . . 179.27(11) ?
    C22 C3 C4 C20 . . . . 62.59(15) ?
    C22 C3 C4 C21 . . . . -56.89(15) ?
    C22 C23 C24 C25 . . . . -0.3(3) ?
    C23 C22 C27 C26 . . . . 1.2(2) ?
    C23 C24 C25 C26 . . . . 1.1(3) ?
    C24 C25 C26 C27 . . . . -0.8(3) ?
    C25 C26 C27 C22 . . . . -0.4(3) ?
    C27 C22 C23 C24 . . . . -0.9(2) ?
    C28 C5 C6 C1 . . . . -177.63(12) ?
    C28 C5 C6 C7 . . . . 64.50(15) ?
    C28 C29 C30 C31 . . . . -0.2(3) ?
    C29 C28 C33 C32 . . . . -1.5(2) ?
    C29 C30 C31 C32 . . . . -0.7(3) ?
    C30 C31 C32 C33 . . . . 0.5(3) ?
    C31 C32 C33 C28 . . . . 0.7(3) ?
    C33 C28 C29 C30 . . . . 1.3(2) ?
loop_
    _geom_hbond_atom_site_label_D
    _geom_hbond_atom_site_label_H
    _geom_hbond_atom_site_label_A
    _geom_hbond_site_symmetry_A
    _geom_hbond_distance_DH
    _geom_hbond_distance_HA
    _geom_hbond_distance_DA
    _geom_hbond_angle_DHA
    O1 H1 O2 . 0.84 2.14 2.8086(16) 136
    O1 H1 N1 2_656 0.84 2.55 3.2071(18) 136
    C15 H15 N2 2_655 0.95 2.55 3.388(2) 148
    C23 H23 O2 2_656 0.95 2.49 3.394(2) 160
    C29 H29 O1 2_656 0.95 2.49 3.398(2) 160
    C24 H24 F2 1_645 0.95 2.58 3.443(2) 152
_shelx_hkl_checksum     38457
_shelx_res_checksum     12846
_iucr_refine_instructions_details
;
TITL YBN-200 in P-1
CELL 1.54184 10.933564 11.525838 11.848987 89.4403 62.6866 89.2962
ZERR 2 0.000972 0.000423 0.000716 0.0039 0.0074 0.0047
LATT 1
SFAC C H N O F
UNIT 66 48 4 4 4
EQIV $1 1-X,-Y,1-Z
EQIV $2 1+X,-1+Y,+Z
EQIV $3 +X,1+Y,+Z
EQIV $4 1-X,-Y,-Z
EQIV $5 1-X,1-Y,-Z
L.S. 10
PLAN  10
TEMP -100(2)
HTAB O1 O2
HTAB O1 N1_$1
HTAB C23 O2_$1
HTAB C24 F2_$2
HTAB C29 O1_$1
HTAB C18 N1_$3
HTAB C15 N2_$4
HTAB C10 F1_$5
MORE -1
BOND $H
CONF
fmap 2
acta
OMIT 5 -1 2
OMIT 1 1 0
OMIT -2 -1 1
REM <HKL>I:/YBN-200/olex2_YBN-200%20-%20jpj/YBN-200.hkl</HKL>
WGHT    0.072900    0.092100
FVAR       6.84157
F1    5    0.655882    0.611759    0.082668    11.00000    0.07564    0.02391 =
         0.04909    0.00859   -0.02055   -0.00138
F2    5    0.099916    0.575429    0.286972    11.00000    0.12696    0.06009 =
         0.08651   -0.01140   -0.06553    0.05450
O1    4    0.619067    0.138087    0.368375    11.00000    0.02761    0.02715 =
         0.02484   -0.00271   -0.01515    0.00202
AFIX 147
H1    2    0.551542    0.169043    0.429587    11.00000   -1.50000
AFIX   0
O2    4    0.333701    0.178736    0.495688    11.00000    0.03431    0.03671 =
         0.02000   -0.00304   -0.01143    0.00606
N1    3    0.482770   -0.292291    0.380186    11.00000    0.04157    0.02544 =
         0.03147    0.00334   -0.01068    0.00186
N2    3    0.539316   -0.127833    0.024941    11.00000    0.03530    0.03635 =
         0.02415   -0.00296   -0.01575   -0.00069
C1    1    0.602068    0.148724    0.256574    11.00000    0.02177    0.02217 =
         0.02139    0.00031   -0.01053   -0.00190
C2    1    0.706858    0.063962    0.161623    11.00000    0.01869    0.02393 =
         0.02417   -0.00068   -0.00735   -0.00122
AFIX  23
H2A   2    0.697052    0.064293    0.082609    11.00000   -1.20000
H2B   2    0.801058    0.089989    0.139957    11.00000   -1.20000
AFIX   0
C3    1    0.687239   -0.059305    0.215003    11.00000    0.02025    0.02420 =
         0.02161   -0.00123   -0.01004   -0.00096
AFIX  13
H3    2    0.690244   -0.055565    0.297975    11.00000   -1.20000
AFIX   0
C4    1    0.538923   -0.101612    0.244086    11.00000    0.02146    0.02005 =
         0.01869    0.00033   -0.00919   -0.00081
C5    1    0.422392   -0.014572    0.332844    11.00000    0.01930    0.02157 =
         0.01752    0.00103   -0.00736    0.00018
AFIX  13
H5    2    0.422226   -0.016582    0.417306    11.00000   -1.20000
AFIX   0
C6    1    0.453350    0.111406    0.283913    11.00000    0.01998    0.02253 =
         0.01743    0.00069   -0.00827   -0.00060
AFIX  13
H6    2    0.442489    0.120187    0.204932    11.00000   -1.20000
AFIX   0
C7    1    0.352735    0.192584    0.386431    11.00000    0.01889    0.02534 =
         0.02210   -0.00028   -0.00806   -0.00189
C8    1    0.287886    0.293133    0.354392    11.00000    0.02086    0.02659 =
         0.02606    0.00011   -0.00765    0.00087
C9    1    0.261587    0.295359    0.250226    11.00000    0.02905    0.03163 =
         0.02717   -0.00025   -0.01174    0.00239
AFIX  43
H9    2    0.289260    0.231607    0.193368    11.00000   -1.20000
AFIX   0
C10   1    0.195350    0.389773    0.228610    11.00000    0.03959    0.04092 =
         0.03533    0.00728   -0.01834    0.00354
AFIX  43
H10   2    0.173338    0.390283    0.159808    11.00000   -1.20000
AFIX   0
C11   1    0.162432    0.482562    0.309425    11.00000    0.06015    0.04031 =
         0.05327    0.00126   -0.02849    0.02190
C12   1    0.189322    0.485201    0.411375    11.00000    0.09639    0.04229 =
         0.06059   -0.02280   -0.04435    0.03736
AFIX  43
H12   2    0.166223    0.551449    0.464556    11.00000   -1.20000
AFIX   0
C13   1    0.251135    0.388694    0.435006    11.00000    0.05750    0.03830 =
         0.03994   -0.01094   -0.02790    0.01702
AFIX  43
H13   2    0.268559    0.387653    0.506527    11.00000   -1.20000
AFIX   0
C14   1    0.626547    0.273423    0.205536    11.00000    0.01834    0.02376 =
         0.02547    0.00073   -0.00713   -0.00180
C15   1    0.624911    0.299799    0.091650    11.00000    0.03416    0.02879 =
         0.03077    0.00413   -0.01658   -0.00839
AFIX  43
H15   2    0.616572    0.239126    0.041985    11.00000   -1.20000
AFIX   0
C16   1    0.635342    0.414046    0.049402    11.00000    0.03985    0.03468 =
         0.03415    0.01023   -0.01707   -0.00668
AFIX  43
H16   2    0.633138    0.432313   -0.028003    11.00000   -1.20000
AFIX   0
C17   1    0.648910    0.499730    0.122553    11.00000    0.03680    0.02241 =
         0.03858    0.00658   -0.00936   -0.00181
C18   1    0.655213    0.477003    0.232956    11.00000    0.03964    0.02347 =
         0.03487   -0.00600   -0.01120   -0.00097
AFIX  43
H18   2    0.667599    0.538004    0.279989    11.00000   -1.20000
AFIX   0
C19   1    0.643127    0.362586    0.275358    11.00000    0.02973    0.02693 =
         0.02689   -0.00324   -0.01020    0.00083
AFIX  43
H19   2    0.646237    0.345343    0.352570    11.00000   -1.20000
AFIX   0
C20   1    0.509019   -0.212996    0.315579    11.00000    0.02408    0.02251 =
         0.02382   -0.00279   -0.01009    0.00234
C21   1    0.535687   -0.119074    0.122292    11.00000    0.01917    0.02072 =
         0.02576   -0.00087   -0.00899   -0.00051
C22   1    0.799598   -0.143523    0.131010    11.00000    0.01771    0.02487 =
         0.02714   -0.00274   -0.01006   -0.00144
C23   1    0.845523   -0.228493    0.187581    11.00000    0.02724    0.03623 =
         0.03048   -0.00172   -0.01429    0.00493
AFIX  43
H23   2    0.806891   -0.232224    0.277525    11.00000   -1.20000
AFIX   0
C24   1    0.946722   -0.307471    0.114261    11.00000    0.03581    0.04000 =
         0.04972   -0.00396   -0.02093    0.01270
AFIX  43
H24   2    0.977183   -0.364657    0.154202    11.00000   -1.20000
AFIX   0
C25   1    1.003758   -0.303629   -0.016796    11.00000    0.02190    0.04290 =
         0.04659   -0.01460   -0.00790    0.00839
AFIX  43
H25   2    1.072034   -0.358761   -0.066897    11.00000   -1.20000
AFIX   0
C26   1    0.960536   -0.218786   -0.074361    11.00000    0.02485    0.04398 =
         0.03138   -0.00853   -0.00546   -0.00226
AFIX  43
H26   2    1.000176   -0.215094   -0.164371    11.00000   -1.20000
AFIX   0
C27   1    0.859671   -0.139173   -0.001283    11.00000    0.02519    0.03428 =
         0.02690   -0.00037   -0.00898   -0.00010
AFIX  43
H27   2    0.831157   -0.081011   -0.041765    11.00000   -1.20000
AFIX   0
C28   1    0.280947   -0.054644    0.354942    11.00000    0.01881    0.02213 =
         0.02346   -0.00076   -0.00724    0.00041
C29   1    0.196087   -0.112906    0.467279    11.00000    0.02519    0.03332 =
         0.02510    0.00378   -0.00901   -0.00209
AFIX  43
H29   2    0.224995   -0.123044    0.531118    11.00000   -1.20000
AFIX   0
C30   1    0.069923   -0.156214    0.486803    11.00000    0.02354    0.04058 =
         0.03560    0.00985   -0.00536   -0.00964
AFIX  43
H30   2    0.013224   -0.195873    0.563605    11.00000   -1.20000
AFIX   0
C31   1    0.026702   -0.141771    0.394861    11.00000    0.02161    0.04440 =
         0.04588    0.00199   -0.01306   -0.00928
AFIX  43
H31   2   -0.059176   -0.172238    0.407933    11.00000   -1.20000
AFIX   0
C32   1    0.108451   -0.082976    0.283838    11.00000    0.02991    0.04450 =
         0.03929    0.00267   -0.02108   -0.00508
AFIX  43
H32   2    0.078230   -0.072603    0.220926    11.00000   -1.20000
AFIX   0
C33   1    0.234925   -0.038803    0.263565    11.00000    0.02320    0.03268 =
         0.02703    0.00364   -0.01126   -0.00435
AFIX  43
H33   2    0.290125    0.002253    0.187330    11.00000   -1.20000
AFIX   0
HKLF 4
REM  YBN-200 in P-1
REM R1 =  0.0491 for    4307 Fo > 4sig(Fo)  and  0.0561 for all    5042 data
REM    353 parameters refined using      0 restraints
END
WGHT      0.0729      0.0921
REM Highest difference peak  0.258,  deepest hole -0.345,  1-sigma level  0.062
Q1    1   0.6189 -0.0821  0.2286  11.00000  0.05    0.26
Q2    1   0.5183  0.1356  0.2787  11.00000  0.05    0.22
Q3    1  -0.0880 -0.1253  0.4250  11.00000  0.05    0.21
Q4    1   0.2539  0.1681  0.0917  11.00000  0.05    0.21
Q5    1   0.7222  0.1270  0.3375  11.00000  0.05    0.20
Q6    1   0.5018  0.1639  0.3040  11.00000  0.05    0.20
Q7    1   0.1756  0.3018  0.1271  11.00000  0.05    0.20
Q8    1   0.4904 -0.0562  0.2830  11.00000  0.05    0.19
Q9    1   0.3828  0.2594  0.5336  11.00000  0.05    0.19
Q10   1   0.7854 -0.1618  0.0686  11.00000  0.05    0.19
;
