# Supplementary material for: 3-(4-Fluoro­benzo­yl)-4-(4-fluoro­phen­yl)-4-hy­droxy-2,6-di­phenyl­cyclo­hexane-1,1-dicarbo­nitrile
Source: Acta Crystallogr Sect E Struct Rep Online. 2014 May 31;70(Pt 6):o736–7. doi: 10.1107/S1600536814012197 (PMC4051101; doi:10.1107/S1600536814012197)
Supplement: Supplementary file 2 [file e-70-0o736-Isup2.hkl]

#
# h,k,l, Fc-squared, Fo-squared, sigma(Fo-squared), status flag
#
data_I
_shelx_refln_list_code          4
_shelx_F_calc_maximum      163.25
_exptl_crystal_F_000       540.00
_reflns_d_resolution_high  0.8136

loop_
 _space_group_symop_operation_xyz
 'x, y, z'
 '-x, -y, -z'

_cell_length_a    10.9336
_cell_length_b    11.5258
_cell_length_c    11.8490
_cell_angle_alpha  89.440
_cell_angle_beta   62.687
_cell_angle_gamma  89.296

_shelx_F_squared_multiplier     1.000

loop_
 _refln_index_h
 _refln_index_k
 _refln_index_l
 _refln_F_squared_calc
 _refln_F_squared_meas
 _refln_F_squared_sigma
 _refln_observed_status
   1   0   0       4484.40       3152.32        19.95 o
   2   0   0        255.50        212.04         7.27 o
   3   0   0       1579.02       1602.01        24.54 o
   4   0   0        323.82        339.32        13.09 o
   5   0   0          4.95          5.08         1.65 o
   6   0   0        789.36        787.35        44.20 o
   7   0   0        283.44        291.37        19.31 o
   8   0   0         16.78         20.94         5.64 o
   9   0   0          9.67         11.55         3.11 o
  10   0   0         40.85         47.31         8.10 o
  11   0   0        117.15        109.27        10.88 o
 -11   1   0        136.30        133.41        11.66 o
 -10   1   0        119.23        109.99         8.67 o
  -9   1   0         59.75         65.35         7.26 o
  -8   1   0        258.96        257.16        20.11 o
  -7   1   0       2458.35       2230.18        53.23 o
  -6   1   0       1876.72       1751.46        42.79 o
  -5   1   0         22.66         22.30         3.00 o
  -4   1   0        726.31        723.88        34.77 o
  -3   1   0       3260.27       3513.24        60.44 o
  -2   1   0       2489.37       2638.07       103.38 o
  -1   1   0          0.00         12.29         3.95 o
   0   1   0       2114.70       2027.42        35.19 o
   2   1   0         96.41         75.28         4.99 o
   3   1   0         91.00         68.27         5.52 o
   4   1   0       1218.47       1404.91        29.21 o
   5   1   0        457.43        501.85        18.81 o
   6   1   0         89.14         91.46         8.78 o
   7   1   0        129.24        135.82        11.91 o
   8   1   0         62.31         62.83         9.97 o
   9   1   0          4.89          9.00         3.71 o
  10   1   0          5.11          6.76         2.67 o
  11   1   0         17.31         23.55         5.08 o
 -11   2   0          7.97          7.50         1.82 o
 -10   2   0          2.77          4.37         1.50 o
  -9   2   0        830.31       1112.85        41.19 o
  -8   2   0       1416.64       1583.50        49.56 o
  -7   2   0        945.28        849.94        18.39 o
  -6   2   0       1151.68       1143.46        35.64 o
  -5   2   0        336.07        359.62        17.86 o
  -4   2   0       1184.54       1345.64        30.47 o
  -3   2   0        678.56        751.47         9.70 o
  -2   2   0       6458.40       6421.31        38.39 o
  -1   2   0        693.84        728.34         5.70 o
   0   2   0         58.57         72.57         2.08 o
   1   2   0        240.41        252.63         8.30 o
   2   2   0        602.27        607.60        15.52 o
   3   2   0       3144.62       3640.09        43.73 o
   4   2   0         42.71         69.99         6.91 o
   5   2   0         63.01         56.40         6.68 o
   6   2   0        141.93        115.13        10.40 o
   7   2   0        220.89        185.42        13.95 o
   8   2   0        111.17        109.03        13.14 o
   9   2   0         14.70         14.12         4.69 o
  10   2   0          5.49          5.81         2.58 o
  11   2   0          7.26         12.08         3.59 o
 -11   3   0          0.69          1.66         1.42 o
 -10   3   0         31.33         35.39         4.71 o
  -9   3   0          0.42          1.94         1.06 o
  -8   3   0         60.83         66.47         7.21 o
  -7   3   0        897.35        794.10        48.80 o
  -6   3   0        881.71        867.31        17.67 o
  -5   3   0         49.85         55.03         3.98 o
  -4   3   0         99.87        114.78         5.15 o
  -3   3   0        569.30        704.89         8.48 o
  -2   3   0       2602.45       2638.83        15.85 o
  -1   3   0        970.72        988.95         8.34 o
   0   3   0       2580.08       2697.90        18.80 o
   1   3   0        997.52       1029.65        15.49 o
   2   3   0          7.77          9.51         2.00 o
   3   3   0        507.30        535.91        18.04 o
   4   3   0       4088.58       2863.35        47.65 o
   5   3   0        161.47        141.48        11.21 o
   6   3   0         73.09         52.44         7.32 o
   7   3   0          5.16          4.15         1.49 o
   8   3   0        456.77        412.65        25.73 o
   9   3   0         50.77         45.35         8.24 o
  10   3   0         67.11         61.08         9.02 o
  11   3   0          0.05         -0.16         0.42 o
 -11   4   0         89.73         91.28         8.66 o
 -10   4   0          1.14          0.43         1.25 o
  -9   4   0        203.60        227.61        19.09 o
  -8   4   0         62.62         66.09        10.59 o
  -7   4   0         12.20         10.80         3.48 o
  -6   4   0          0.12         -1.36         1.36 o
  -5   4   0        130.62        128.95         7.92 o
  -4   4   0        264.42        277.62        10.90 o
  -3   4   0        622.84        690.05        15.90 o
  -2   4   0         22.89         27.76         1.81 o
  -1   4   0        349.94        362.77         6.89 o
   0   4   0       2550.44       2768.47        23.15 o
   1   4   0       1941.40       2265.46        95.53 o
   2   4   0        429.30        438.56        48.80 o
   3   4   0          9.68          5.36         1.88 o
   4   4   0          2.85          4.59         1.93 o
   5   4   0        495.21        394.48        19.67 o
   6   4   0         29.32         32.81         6.24 o
   7   4   0         99.36        111.04         8.97 o
   8   4   0          0.95          3.94         2.35 o
   9   4   0         12.19         10.68         2.69 o
  10   4   0          1.18          0.40         0.86 o
  11   4   0         23.15         23.50         4.42 o
 -11   5   0        141.77        134.69         9.68 o
 -10   5   0          9.10          8.01         2.87 o
  -9   5   0          0.02         -0.46         0.66 o
  -8   5   0        198.75        196.92        18.17 o
  -7   5   0         69.15         64.32        10.47 o
  -6   5   0        182.43        178.43        16.62 o
  -5   5   0         51.60         48.15         5.01 o
  -4   5   0        261.36        233.33        10.40 o
  -3   5   0        542.38        511.43        23.59 o
  -2   5   0         90.26         91.12         4.61 o
  -1   5   0         92.28         84.46         3.78 o
   0   5   0        948.50       1129.51        18.25 o
   1   5   0       1071.70       1208.67        78.13 o
   2   5   0        354.19        411.23        53.18 o
   3   5   0         80.93         87.19        12.05 o
   4   5   0        421.98        471.86        21.00 o
   5   5   0         66.33         58.35         7.80 o
   6   5   0        253.66        242.76        22.15 o
   7   5   0         62.83         56.07         5.22 o
   8   5   0        166.30        174.81         9.27 o
   9   5   0         12.06         10.18         3.27 o
  10   5   0          7.95          8.04         1.88 o
 -10   6   0          0.75         -0.67         1.15 o
  -9   6   0          3.43          3.49         2.32 o
  -8   6   0         18.76         20.93         5.72 o
  -7   6   0         70.93         67.02        10.36 o
  -6   6   0       1203.29       1191.56        43.30 o
  -5   6   0         46.69         48.14         5.42 o
  -4   6   0         71.83         68.66         6.10 o
  -3   6   0        883.61        835.68        28.22 o
  -2   6   0        100.60         85.45         6.14 o
  -1   6   0         42.23         42.49         4.20 o
   0   6   0         15.99         13.34         3.30 o
   1   6   0        150.68        132.40         6.47 o
   2   6   0        441.42        457.54        13.10 o
   3   6   0          0.85          0.22         0.70 o
   4   6   0        593.15        611.25        25.00 o
   5   6   0       1931.13       1834.91        46.00 o
   6   6   0        910.52        862.20        56.00 o
   7   6   0         44.01         41.82         5.54 o
   8   6   0          1.33          0.96         0.61 o
   9   6   0          2.32          2.17         1.82 o
  10   6   0         23.50         23.67         4.55 o
 -10   7   0         31.20         38.14         6.35 o
  -9   7   0         71.60         76.57         6.80 o
  -8   7   0         83.08         84.64        11.13 o
  -7   7   0          3.53          3.00         2.37 o
  -6   7   0         26.98         23.01         5.75 o
  -5   7   0         57.19         64.33         5.55 o
  -4   7   0        143.84        129.93        12.70 o
  -3   7   0         70.47         78.94         9.50 o
  -2   7   0       1142.31       1132.07        24.69 o
  -1   7   0        182.60        178.32         9.46 o
   0   7   0        394.10        405.48        20.11 o
   1   7   0          0.99          0.02         1.33 o
   2   7   0        134.57        125.54        11.01 o
   3   7   0          0.15          4.64         1.61 o
   4   7   0        247.81        240.51        16.25 o
   5   7   0       1320.42       1330.23        31.01 o
   6   7   0        657.65        621.52        21.86 o
   7   7   0         30.47         39.12         5.39 o
   8   7   0          2.88          1.68         1.16 o
   9   7   0          0.14          1.12         1.17 o
  10   7   0          0.57          0.52         1.02 o
  -9   8   0         17.82         18.64         2.88 o
  -8   8   0         37.43         41.93         5.16 o
  -7   8   0         21.88         18.97         3.68 o
  -6   8   0          1.63          0.63         1.12 o
  -5   8   0        236.80        226.95        10.86 o
  -4   8   0         15.18         13.36         2.31 o
  -3   8   0       2237.04       2062.77        31.36 o
  -2   8   0         57.14         55.03         8.18 o
  -1   8   0        271.70        262.70        17.89 o
   0   8   0        154.11        151.08        13.42 o
   1   8   0        180.09        186.09        15.12 o
   2   8   0          0.00         -0.03         1.73 o
   3   8   0         24.63         14.71         4.24 o
   4   8   0        417.60        421.97        14.13 o
   5   8   0       1010.67       1020.09        22.26 o
   6   8   0         56.65         58.04         6.75 o
   7   8   0         22.84         29.00         4.53 o
   8   8   0          1.21          1.69         0.96 o
   9   8   0        203.50        256.20        15.61 o
  -9   9   0          2.98          2.49         1.36 o
  -8   9   0         31.46         34.89         4.18 o
  -7   9   0         44.74         48.97         5.45 o
  -6   9   0        242.09        257.01        13.78 o
  -5   9   0          3.25          3.08         1.12 o
  -4   9   0         56.00         56.09         5.47 o
  -3   9   0        736.62        723.32        19.43 o
  -2   9   0       3044.32       2892.39        32.62 o
  -1   9   0          7.14          6.47         1.11 o
   0   9   0        453.04        435.15        12.24 o
   1   9   0         88.88         84.30         5.33 o
   2   9   0         68.89         59.91         6.42 o
   3   9   0        675.33        663.58        30.69 o
   4   9   0        403.30        414.68        17.32 o
   5   9   0         78.16         74.45        11.08 o
   6   9   0         71.63         70.83        10.28 o
   7   9   0         11.86         14.95         3.17 o
   8   9   0          2.54          1.09         0.33 o
   9   9   0         40.59         44.29         5.64 o
  -8  10   0          0.12         -0.28         1.00 o
  -7  10   0          1.70          2.05         1.28 o
  -6  10   0          0.94         -0.14         0.93 o
  -5  10   0         35.43         34.31         5.01 o
  -4  10   0         16.44         11.53         2.89 o
  -3  10   0         13.67         11.93         2.97 o
  -2  10   0         66.16         55.59         5.35 o
  -1  10   0        358.73        329.89        11.11 o
   0  10   0        317.57        315.76        10.86 o
   1  10   0         16.12         19.01         3.72 o
   2  10   0         13.41          6.62         2.94 o
   3  10   0        133.44        114.60        12.83 o
   4  10   0         34.37         32.05         4.67 o
   5  10   0         61.60         63.13         5.22 o
   6  10   0        283.59        278.58        13.20 o
   7  10   0        106.99        107.63        10.59 o
   8  10   0         29.32         21.46         4.03 o
  -7  11   0          0.05         -1.06         1.50 o
  -6  11   0         74.83         77.45         6.28 o
  -5  11   0         27.60         23.20         3.70 o
  -4  11   0          0.11         -2.28         2.79 o
  -3  11   0         46.65         41.95         4.46 o
  -2  11   0          5.14          3.31         0.94 o
  -1  11   0         76.71         68.81         4.98 o
   0  11   0        347.40        369.05        11.70 o
   1  11   0        349.52        354.36        13.13 o
   2  11   0         14.58          7.93         3.21 o
   3  11   0          7.67          3.77         2.36 o
   4  11   0         75.89         75.84         9.69 o
   5  11   0        190.81        206.51        10.51 o
   6  11   0         33.76         42.07         6.18 o
   7  11   0         20.98         20.27         3.76 o
  -6  12   0         75.91         84.06         7.93 o
  -5  12   0         27.11         28.19         3.59 o
  -4  12   0         57.52         61.26         5.92 o
  -3  12   0         36.08         33.84         4.52 o
  -2  12   0        223.46        222.17         9.92 o
  -1  12   0          3.88          1.56         1.10 o
   0  12   0        307.69        299.22        11.44 o
   1  12   0        223.34        234.27        12.50 o
   2  12   0        135.07        131.71         9.21 o
   3  12   0          8.27          5.01         3.09 o
   4  12   0        290.75        307.51        12.80 o
   5  12   0         12.28         14.23         2.39 o
  -4  13   0          1.37          3.07         1.59 o
  -3  13   0         23.41         41.07        14.85 o
  -2  13   0         31.40         53.56         5.31 o
  -1  13   0        110.36        111.74         7.15 o
   0  13   0         17.58         16.45         3.30 o
   1  13   0         44.70         47.65         4.85 o
   2  13   0         13.61         16.41         3.85 o
   3  13   0          3.80          3.71         1.09 o
   4  13   0          1.51          1.04         0.57 o
  -1  14   0          8.95         19.89         4.13 o
   0  14   0         77.26        103.73         8.64 o
   1  14   0         10.46         13.60         2.03 o
   0 -14   1          4.55          7.36         2.33 o
   1 -14   1         97.31        133.95         9.70 o
  -4 -13   1          9.15         17.48         3.20 o
  -3 -13   1          0.13          1.04         0.84 o
  -2 -13   1         13.76         17.58         2.78 o
  -1 -13   1         46.75         49.31         4.92 o
   0 -13   1         13.77          8.98         1.97 o
   1 -13   1         24.39         26.00         3.73 o
   2 -13   1         17.98         22.49         3.47 o
   3 -13   1         18.97         23.59         3.53 o
   4 -13   1         19.03         20.60         2.88 o
  -5 -12   1        117.75        137.23         6.75 o
  -4 -12   1         38.75         40.15         4.32 o
  -3 -12   1        247.63        265.84        12.26 o
  -2 -12   1         43.51         36.53         4.66 o
  -1 -12   1          1.35          0.55         2.35 o
   0 -12   1         13.05         13.03         2.35 o
   1 -12   1         16.27         17.95         2.60 o
   2 -12   1         26.97         22.32         2.88 o
   3 -12   1         85.36         91.30         6.23 o
   4 -12   1         17.96         12.88         2.58 o
   5 -12   1         20.61         21.06         3.22 o
   6 -12   1          2.23          0.62         1.06 o
  -6 -11   1         16.42         17.92         3.85 o
  -5 -11   1         28.72         31.35         3.82 o
  -4 -11   1         22.91         24.16         5.19 o
  -3 -11   1         31.51         27.95         5.90 o
  -2 -11   1        109.08        113.47        11.38 o
  -1 -11   1        271.87        248.41        13.51 o
   0 -11   1         50.40         42.76         3.89 o
   1 -11   1         69.85         64.14         4.77 o
   2 -11   1        192.87        180.38         8.04 o
   3 -11   1          2.21          1.77         1.20 o
   4 -11   1          0.55         -1.87         1.97 o
   5 -11   1         26.69         21.72         3.64 o
   6 -11   1         47.47         48.47         5.16 o
   7 -11   1         51.64         51.40         4.59 o
  -8 -10   1         14.30         15.10         3.08 o
  -7 -10   1         57.45         57.33         7.30 o
  -6 -10   1         23.09         19.95         4.70 o
  -5 -10   1         23.68         21.77         2.93 o
  -4 -10   1         21.71         22.93         3.12 o
  -3 -10   1        251.72        252.57        18.97 o
  -2 -10   1         55.43         61.32         9.47 o
  -1 -10   1         20.07         12.42         2.87 o
   0 -10   1        209.25        189.84         7.47 o
   1 -10   1          7.01          5.04         0.81 o
   2 -10   1        288.09        265.45         8.86 o
   3 -10   1        635.78        615.39        18.05 o
   4 -10   1          4.00          3.78         0.98 o
   5 -10   1         59.37         53.58         6.39 o
   6 -10   1         11.47          9.51         2.63 o
   7 -10   1         44.65         41.91         4.86 o
   8 -10   1          0.17          2.24         1.41 o
  -8  -9   1         10.21         13.45         3.35 o
  -7  -9   1         16.13         18.98         4.76 o
  -6  -9   1          1.29          1.80         1.14 o
  -5  -9   1        192.73        195.60         9.48 o
  -4  -9   1         29.23         21.46         3.18 o
  -3  -9   1          5.67          5.90         1.88 o
  -2  -9   1        159.90        161.13        10.58 o
  -1  -9   1        155.89        156.55        10.38 o
   0  -9   1        113.90        108.55         6.08 o
   1  -9   1        234.29        217.78         7.81 o
   2  -9   1        263.50        244.63         8.29 o
   3  -9   1        159.86        154.29         7.63 o
   4  -9   1        241.94        215.82        10.70 o
   5  -9   1         65.38         59.65         6.97 o
   6  -9   1         12.03          9.94         2.69 o
   7  -9   1          0.50          0.18         0.98 o
   8  -9   1          6.11          6.00         2.74 o
   9  -9   1         22.92         21.35         4.46 o
  -9  -8   1        106.34        117.00         9.50 o
  -8  -8   1        188.80        209.74        15.43 o
  -7  -8   1         10.35          8.84         3.44 o
  -6  -8   1          8.05         10.40         2.64 o
  -5  -8   1         91.55         95.94        12.05 o
  -4  -8   1         72.82         69.78         6.97 o
  -3  -8   1        276.67        252.81        10.42 o
  -2  -8   1         32.31         34.25         6.58 o
  -1  -8   1       1085.24       1147.03        37.68 o
   0  -8   1         56.46         44.15         7.29 o
   1  -8   1         71.67         61.16         8.68 o
   2  -8   1          7.34          5.04         0.54 o
   3  -8   1         94.46         79.75         6.04 o
   4  -8   1         28.37         23.56         3.15 o
   5  -8   1        429.84        399.52        14.41 o
   6  -8   1         29.33         23.11         4.30 o
   7  -8   1         61.20         58.62         5.26 o
   8  -8   1          6.42          7.32         2.21 o
   9  -8   1         14.71         13.82         3.59 o
  10  -8   1         63.55         65.98         6.98 o
  -9  -7   1         54.88         45.89         6.62 o
  -8  -7   1          7.38          5.91         2.75 o
  -7  -7   1        339.49        377.23        23.78 o
  -6  -7   1          1.94          1.30         0.78 o
  -5  -7   1        109.49        102.11         8.63 o
  -4  -7   1          2.08          4.21         2.03 o
  -3  -7   1        196.43        214.14        15.21 o
  -2  -7   1        228.23        258.25        15.44 o
  -1  -7   1        282.73        275.63        16.93 o
   0  -7   1          1.85          7.18         2.45 o
   1  -7   1        718.06        765.36        19.71 o
   2  -7   1         98.17        101.06         7.32 o
   3  -7   1        104.44         96.43        10.35 o
   4  -7   1        526.03        476.96        24.20 o
   5  -7   1        127.74        136.04         9.79 o
   6  -7   1       1001.04        967.38        26.70 o
   7  -7   1        284.32        272.98        20.78 o
   8  -7   1        265.48        245.81        19.22 o
   9  -7   1          6.15          7.41         3.05 o
  10  -7   1         57.10         53.80         5.10 o
 -10  -6   1          0.04          0.29         0.21 o
  -9  -6   1        116.14        119.95        11.45 o
  -8  -6   1         66.35         75.45        10.32 o
  -7  -6   1        110.55        110.78        13.09 o
  -6  -6   1         29.48         26.36         6.28 o
  -5  -6   1         87.92         80.60        10.67 o
  -4  -6   1         18.01         19.09         4.57 o
  -3  -6   1        753.98        796.62        29.08 o
  -2  -6   1        269.34        315.00        16.58 o
  -1  -6   1       1056.21       1170.47        28.65 o
   0  -6   1       1888.42       2027.26        40.86 o
   1  -6   1        745.78        829.67        18.66 o
   2  -6   1        457.88        460.31        14.11 o
   3  -6   1        372.06        387.00        19.18 o
   4  -6   1       1497.20       1345.51        37.48 o
   5  -6   1        174.13        164.97        14.08 o
   6  -6   1         37.60         30.09         4.55 o
   7  -6   1        379.98        406.87        25.91 o
   8  -6   1          2.78          0.19         1.10 o
   9  -6   1          5.62          3.56         2.40 o
  10  -6   1         12.89         12.49         3.86 o
  11  -6   1         11.42         16.43         3.40 o
 -10  -5   1          0.10         -0.55         0.94 o
  -9  -5   1          8.06          4.31         1.73 o
  -8  -5   1        197.03        199.05        12.03 o
  -7  -5   1         10.09          7.35         3.65 o
  -6  -5   1        727.70        666.85        31.17 o
  -5  -5   1          3.43          3.47         2.00 o
  -4  -5   1         11.68         10.29         3.35 o
  -3  -5   1        327.27        358.85        18.05 o
  -2  -5   1        644.02        742.96        49.38 o
  -1  -5   1       1980.01       2233.41        25.95 o
   0  -5   1       1473.74       1591.71        18.16 o
   1  -5   1         72.44         70.29         4.83 o
   2  -5   1         32.10         34.56         3.45 o
   3  -5   1       1516.15       1533.56        34.53 o
   4  -5   1        272.53        279.70        11.05 o
   5  -5   1         91.66         96.16         7.08 o
   6  -5   1         69.70         67.64        11.04 o
   7  -5   1         20.43         21.16         5.66 o
   8  -5   1          3.89          6.05         2.93 o
   9  -5   1         64.68         58.50         9.63 o
  10  -5   1         31.50         31.05         6.51 o
  11  -5   1          7.70          5.81         2.30 o
 -10  -4   1          0.89         -0.62         1.36 o
  -9  -4   1        165.55        138.00         9.38 o
  -8  -4   1        241.84        226.48        12.99 o
  -7  -4   1         66.35         76.57        10.81 o
  -6  -4   1          9.44         10.67         2.57 o
  -5  -4   1        434.31        353.23        20.50 o
  -4  -4   1         47.93         93.62         9.45 o
  -3  -4   1        943.86        866.60        26.61 o
  -2  -4   1        236.80        268.08        22.09 o
  -1  -4   1       1487.22       1562.26        48.59 o
   0  -4   1        335.36        391.58         9.74 o
   1  -4   1        680.32        734.63         8.93 o
   2  -4   1          7.70          7.73         0.66 o
   3  -4   1        444.44        490.35         9.75 o
   4  -4   1         57.73         61.87         4.83 o
   5  -4   1        141.33        128.75         7.62 o
   6  -4   1        163.33        149.76         9.77 o
   7  -4   1         20.68         19.23         3.45 o
   8  -4   1         12.68         13.40         4.20 o
   9  -4   1         25.55         26.35         6.55 o
  10  -4   1         31.66         31.18         6.54 o
  11  -4   1          6.17          3.52         2.13 o
 -11  -3   1          8.42          8.19         2.43 o
 -10  -3   1          3.76          1.53         0.93 o
  -9  -3   1         69.13         54.07         8.95 o
  -8  -3   1         13.56         15.07         3.24 o
  -7  -3   1        621.83        635.19        31.20 o
  -6  -3   1        143.36        147.76        12.96 o
  -5  -3   1       1575.04       1511.10        40.27 o
  -4  -3   1        721.77        823.10        26.56 o
  -3  -3   1         18.58         17.18         4.64 o
  -2  -3   1          3.75          6.83         1.03 o
  -1  -3   1         27.66         43.25         2.82 o
   0  -3   1          3.52          2.61         1.60 o
   1  -3   1        227.31        246.67         3.71 o
   2  -3   1        158.54        161.60         2.73 o
   3  -3   1       1378.84       1325.85        19.51 o
   4  -3   1          3.78          4.35         0.71 o
   5  -3   1         24.54         30.76         2.88 o
   6  -3   1        918.93        887.01        26.80 o
   7  -3   1          6.33          8.33         1.76 o
   8  -3   1         93.94        105.35         8.73 o
   9  -3   1         54.84         67.26         6.95 o
  10  -3   1          3.75          3.45         1.75 o
  11  -3   1          0.68          0.16         1.05 o
 -11  -2   1        114.74        136.82        10.68 o
 -10  -2   1         10.06          8.48         3.20 o
  -9  -2   1         40.09         36.58         7.45 o
  -8  -2   1          0.10          2.23         1.49 o
  -7  -2   1        267.26        262.96        20.20 o
  -6  -2   1         44.25         47.13         6.81 o
  -5  -2   1       1198.86       1238.86        34.24 o
  -4  -2   1        875.40        753.39        24.07 o
  -3  -2   1       1680.46       2107.06        36.57 o
  -2  -2   1       1317.27       1418.58        25.60 o
  -1  -2   1       4491.91       4051.22        94.21 o
   0  -2   1       2376.56       2522.47        36.67 o
   1  -2   1        906.09        897.25        16.87 o
   2  -2   1          1.18          4.44         0.82 o
   3  -2   1        389.25        406.69         5.93 o
   4  -2   1        390.37        386.73        10.84 o
   5  -2   1          9.13         11.83         2.02 o
   6  -2   1         13.65         12.46         2.25 o
   7  -2   1          0.73          7.09         2.97 o
   8  -2   1          7.89          8.90         2.45 o
   9  -2   1         22.18         25.19         6.32 o
  10  -2   1         26.59         27.24         4.39 o
  11  -2   1         14.47         16.37         2.97 o
 -11  -1   1         42.78         45.58         6.32 o
 -10  -1   1         28.86         28.64         6.23 o
  -9  -1   1          0.49         -0.52         1.23 o
  -8  -1   1         12.55         10.48         4.00 o
  -7  -1   1         36.96         41.62         7.88 o
  -6  -1   1         18.92         15.52         3.59 o
  -5  -1   1        137.07        145.76        11.16 o
  -4  -1   1       1048.21       1109.79        27.62 o
  -3  -1   1        240.98        226.79        11.27 o
  -1  -1   1       1126.21       1088.13        45.37 o
   0  -1   1        214.18        207.73         3.65 o
   1  -1   1         15.46         16.34         1.50 o
   2  -1   1       1315.37       1356.51        52.44 o
   3  -1   1        212.24        212.16        12.45 o
   4  -1   1       1275.07       1225.64        15.98 o
   5  -1   1       1307.77       1366.83        19.51 o
   6  -1   1        532.97        490.55        21.37 o
   7  -1   1       1253.75       1179.50        36.85 o
   8  -1   1        210.99        256.72        19.86 o
   9  -1   1        207.30        251.74        20.21 o
  10  -1   1        102.33        113.02         9.21 o
  11  -1   1        321.79        344.17        14.13 o
  12  -1   1        349.75        366.20        16.06 o
 -11   0   1         12.80         19.02         4.08 o
 -10   0   1          6.98          5.44         2.77 o
  -9   0   1          1.73          0.48         0.19 o
  -8   0   1        117.07        100.63        12.70 o
  -7   0   1         12.90         14.86         4.42 o
  -6   0   1         34.13         29.02         5.57 o
  -5   0   1       1909.76       2125.63        40.73 o
  -4   0   1        460.90        398.95        15.52 o
  -3   0   1        244.07        306.22        12.01 o
  -2   0   1      12076.36      11384.37       199.35 o
  -1   0   1          0.94          1.72         0.35 o
   0   0   1          4.27          8.55         1.04 o
   1   0   1         12.34         17.82         1.51 o
   2   0   1       5003.39       4806.09        30.17 o
   3   0   1       2571.21       2130.18        25.27 o
   4   0   1          5.13          8.55         1.84 o
   5   0   1       1177.78       1232.40        25.59 o
   6   0   1       1259.52       1231.60        45.76 o
   7   0   1        218.22        237.39        16.68 o
   8   0   1         19.70         25.42         6.39 o
   9   0   1         96.82         92.60        12.46 o
  10   0   1        211.91        259.59        13.91 o
  11   0   1         41.14         33.47         6.38 o
  12   0   1        273.01        313.48        15.64 o
 -11   1   1        215.47        208.46        12.83 o
 -10   1   1         61.26         58.52         8.55 o
  -9   1   1        157.94        170.20        11.23 o
  -8   1   1        180.36        177.41        11.85 o
  -7   1   1        234.27        267.01        14.03 o
  -6   1   1        371.55        372.49        20.85 o
  -5   1   1        304.44        273.41        16.13 o
  -4   1   1       1901.41       2019.04        73.74 o
  -3   1   1       3421.01       3490.41        90.65 o
  -2   1   1       1244.77       1251.08        86.68 o
  -1   1   1       2069.28       2014.11        15.33 o
   0   1   1       1615.20       1600.24         6.87 o
   1   1   1       2012.36       1713.56        16.06 o
   2   1   1        327.02        324.10         9.01 o
   3   1   1      25474.37      18959.38        82.99 o
   4   1   1       1929.19       1724.96        29.38 o
   5   1   1       3281.53       3458.43        45.99 o
   6   1   1         28.48         35.02         5.21 o
   7   1   1         49.93         58.82         7.26 o
   8   1   1         54.46         69.04        10.43 o
   9   1   1         33.70         31.09         7.32 o
  10   1   1         26.71         30.93         6.94 o
  11   1   1         24.08         12.00         3.71 o
  12   1   1          9.95         14.78         3.47 o
 -11   2   1        117.10        111.65         8.46 o
 -10   2   1         48.59         40.60         4.79 o
  -9   2   1         81.83         84.67         7.98 o
  -8   2   1         88.94         92.35         8.48 o
  -7   2   1        608.02        629.95        24.41 o
  -6   2   1        758.32        707.26        29.56 o
  -5   2   1         17.38         18.39         4.29 o
  -4   2   1       1482.52       1515.13        34.17 o
  -3   2   1       1062.56       1050.28        23.15 o
  -2   2   1        480.18        424.17        11.41 o
  -1   2   1        180.20        206.71         3.33 o
   0   2   1       1237.99       1273.26        15.97 o
   1   2   1       9680.55       8303.25        40.88 o
   2   2   1      10529.70       8369.05        52.32 o
   3   2   1       1735.33       1371.29        24.57 o
   4   2   1       6621.45       5903.04        58.17 o
   5   2   1       2180.31       2084.30        38.08 o
   6   2   1         13.90         11.65         3.08 o
   7   2   1          0.17         -0.29         0.52 o
   8   2   1        136.23        141.99        15.13 o
   9   2   1         17.54         12.37         4.53 o
  10   2   1         48.34         52.41         8.96 o
  11   2   1          5.48          5.88         2.85 o
  12   2   1          5.13          4.96         1.90 o
 -10   3   1          0.48          0.86         1.46 o
  -9   3   1         11.18         11.78         2.89 o
  -8   3   1         23.51         28.62         4.72 o
  -7   3   1        210.77        200.76        17.98 o
  -6   3   1         70.50         77.48         6.80 o
  -5   3   1          0.66          3.98         1.57 o
  -4   3   1       1432.10       1626.08        24.74 o
  -3   3   1       3360.07       3384.53        32.24 o
  -2   3   1       1123.53       1131.41        16.20 o
  -1   3   1       7003.61       7034.00        37.72 o
   0   3   1       4054.21       4125.82        18.30 o
   1   3   1        139.83        147.66         6.18 o
   2   3   1       1080.29       1180.67        21.45 o
   3   3   1       4150.98       3908.19        45.14 o
   4   3   1        217.17        260.59        12.94 o
   5   3   1         37.96         64.78         7.03 o
   6   3   1         13.89         12.51         2.99 o
   7   3   1         24.76         20.61         4.14 o
   8   3   1         71.84         91.53         8.22 o
   9   3   1         92.65         68.19        10.50 o
  10   3   1         46.28         46.65         8.31 o
  11   3   1          1.74          3.05         2.06 o
  12   3   1          0.00         -0.55         1.07 o
 -10   4   1         15.70         11.64         3.78 o
  -9   4   1          5.49          5.87         2.46 o
  -8   4   1         35.64         23.41         6.13 o
  -7   4   1         45.38         45.06         8.80 o
  -6   4   1         41.42         47.11         5.74 o
  -5   4   1        262.11        269.32        11.72 o
  -4   4   1         92.55         93.05         6.28 o
  -3   4   1        664.52        778.20        22.48 o
  -2   4   1       1340.81       1432.19        20.64 o
  -1   4   1       1449.39       1483.10        26.22 o
   0   4   1         39.01         44.99         1.96 o
   1   4   1          9.28          8.45         1.15 o
   2   4   1       1812.35       1776.62        28.83 o
   3   4   1       1279.59       1237.96        26.99 o
   4   4   1         44.15         51.80         6.09 o
   5   4   1        135.10        146.38        11.36 o
   6   4   1         52.14         44.22         6.54 o
   7   4   1         92.88        117.62        12.67 o
   8   4   1         54.36         61.28         6.84 o
   9   4   1          1.61         -0.37         1.86 o
  10   4   1          0.10          0.76         0.43 o
  11   4   1          1.83          1.24         0.43 o
 -10   5   1        148.55        170.32        12.82 o
  -9   5   1         74.74         78.28        10.29 o
  -8   5   1          6.95          8.81         3.63 o
  -7   5   1          9.82         17.06         5.14 o
  -6   5   1          0.12          0.51         1.55 o
  -5   5   1          1.43          3.03         2.07 o
  -4   5   1          0.03          0.52         1.66 o
  -3   5   1        143.01        124.96         7.24 o
  -2   5   1        743.21        846.12        21.79 o
  -1   5   1        135.61        150.67         4.71 o
   0   5   1        157.32        163.52         4.91 o
   1   5   1          8.93          8.18         1.67 o
   2   5   1          1.01          7.60         2.19 o
   3   5   1        156.72        153.44        10.18 o
   4   5   1        515.70        525.57        20.82 o
   5   5   1          0.31          4.08         2.04 o
   6   5   1        188.79        206.69        15.08 o
   7   5   1          2.87          5.70         2.53 o
   8   5   1         22.12         22.86         4.04 o
   9   5   1         12.41         11.12         2.72 o
  10   5   1          0.10          0.29         0.46 o
  11   5   1          0.09          0.99         0.82 o
 -10   6   1         31.98         37.65         5.42 o
  -9   6   1         56.24         58.74         5.88 o
  -8   6   1        603.24        592.17        30.05 o
  -7   6   1        249.28        222.57        19.05 o
  -6   6   1        168.86        135.61        14.71 o
  -5   6   1         68.77         71.96         6.82 o
  -4   6   1         15.08         14.54         2.92 o
  -3   6   1        443.48        419.49        14.40 o
  -2   6   1        877.01        965.98        20.57 o
  -1   6   1        299.08        301.91        11.23 o
   0   6   1          0.21          1.58         1.68 o
   1   6   1          6.95          5.66         1.94 o
   2   6   1         16.08         12.34         1.92 o
   3   6   1        106.32        103.33         6.38 o
   4   6   1         24.62         26.27         5.46 o
   5   6   1         49.54         51.42         7.26 o
   6   6   1         25.67         25.59         4.23 o
   7   6   1         98.25         97.59         8.65 o
   8   6   1          3.75          4.35         1.53 o
   9   6   1          2.92          1.34         0.72 o
  10   6   1          5.30          5.11         1.52 o
  -9   7   1          2.83          6.27         1.57 o
  -8   7   1         46.26         37.53         6.14 o
  -7   7   1         22.17         29.00         4.73 o
  -6   7   1        443.19        394.50        24.98 o
  -5   7   1        709.63        663.95        31.70 o
  -4   7   1        506.54        476.52        14.76 o
  -3   7   1        259.08        235.46        16.84 o
  -2   7   1          1.30         10.70         3.86 o
  -1   7   1         98.92         95.35         7.08 o
   0   7   1         17.10         20.87         4.42 o
   1   7   1         56.97         56.58         5.31 o
   2   7   1        148.41        139.88        11.64 o
   3   7   1          2.50          3.32         2.03 o
   4   7   1         34.02         30.17         5.49 o
   5   7   1         65.76         55.04         6.20 o
   6   7   1        154.53        163.18        11.22 o
   7   7   1          9.31          6.49         2.01 o
   8   7   1          7.44          8.75         2.38 o
   9   7   1         30.63         26.21         5.59 o
  10   7   1          6.15          9.97         3.05 o
  -9   8   1          0.25          0.87         1.27 o
  -8   8   1          3.05          1.87         0.91 o
  -7   8   1         21.84         17.45         3.41 o
  -6   8   1         45.25         57.16         6.65 o
  -5   8   1         49.93         51.86         5.17 o
  -4   8   1        169.50        171.53         9.26 o
  -3   8   1          0.00          1.63         0.84 o
  -2   8   1        107.01         89.53        10.82 o
  -1   8   1        165.64        171.80        14.44 o
   0   8   1         72.46         84.98        10.03 o
   1   8   1          2.19          1.68         1.59 o
   2   8   1        212.09        226.97        11.78 o
   3   8   1          3.73          8.46         3.33 o
   4   8   1         45.24         33.55         3.96 o
   5   8   1        523.22        519.02        15.87 o
   6   8   1        255.87        243.80        14.61 o
   7   8   1        192.27        182.83        11.70 o
   8   8   1        203.62        217.10        12.05 o
   9   8   1        569.03        644.75        26.66 o
  10   8   1        309.45        365.69        16.15 o
  -8   9   1         27.33         35.11         3.83 o
  -7   9   1         54.35         59.17         5.88 o
  -6   9   1          2.15          1.39         0.87 o
  -5   9   1        169.13        194.17        12.10 o
  -4   9   1       1071.31       1061.54        23.42 o
  -3   9   1        211.46        208.71        10.40 o
  -2   9   1       1124.36       1085.99        23.51 o
  -1   9   1        475.52        437.35        12.49 o
   0   9   1         10.09         10.36         2.51 o
   1   9   1         81.16         69.73         7.04 o
   2   9   1        585.51        548.92        19.53 o
   3   9   1        392.63        378.51        20.28 o
   4   9   1        165.26        171.56        11.21 o
   5   9   1        121.23        126.15         9.57 o
   6   9   1        319.95        314.69        21.81 o
   7   9   1         74.25         74.09        10.10 o
   8   9   1         14.62         16.46         3.17 o
   9   9   1          2.21          2.67         1.45 o
  -7  10   1          0.91          0.81         0.49 o
  -6  10   1          6.25          5.50         2.73 o
  -5  10   1         11.96         12.29         2.82 o
  -4  10   1        200.51        218.71        10.48 o
  -3  10   1        125.74        117.68         7.78 o
  -2  10   1          1.08          1.11         1.13 o
  -1  10   1        680.28        656.97        15.72 o
   0  10   1        411.98        404.65        12.35 o
   1  10   1        476.29        456.05        15.03 o
   2  10   1         18.03         18.94         3.75 o
   3  10   1        109.91        123.92        13.57 o
   4  10   1          7.24         12.15         2.89 o
   5  10   1         55.32         59.55         6.40 o
   6  10   1         11.17         10.25         2.12 o
   7  10   1         96.10         97.71         7.46 o
   8  10   1          0.73          1.14         0.68 o
  -6  11   1         64.99         75.52         8.61 o
  -5  11   1          0.02          0.07         0.79 o
  -4  11   1         13.83         11.53         2.47 o
  -3  11   1          2.33          1.52         0.75 o
  -2  11   1          7.28          6.42         1.72 o
  -1  11   1         43.51         43.50         3.94 o
   0  11   1        334.32        337.58        11.22 o
   1  11   1         70.01         60.71         4.84 o
   2  11   1        307.07        286.47        20.34 o
   3  11   1        202.90        208.39        17.11 o
   4  11   1        132.57        139.00        13.54 o
   5  11   1         20.61         21.23         3.48 o
   6  11   1         19.65         20.80         2.55 o
   7  11   1         16.17         17.05         3.66 o
  -5  12   1          0.14         -0.36         1.54 o
  -4  12   1         31.28         27.59         3.79 o
  -3  12   1          0.12          0.52         2.48 o
  -2  12   1          0.48         -0.78         1.11 o
  -1  12   1        136.76        148.66         6.91 o
   0  12   1          0.23          1.35         0.72 o
   1  12   1          1.79          1.07         0.45 o
   2  12   1         34.60         39.07         5.08 o
   3  12   1         38.04         37.24         4.85 o
   4  12   1         66.77         75.41         6.59 o
   5  12   1         25.67         27.80         3.54 o
   6  12   1          3.70          6.52         1.84 o
  -4  13   1         20.16         26.25         4.39 o
  -3  13   1         35.41         44.36         6.39 o
  -2  13   1         21.00         31.54         7.60 o
  -1  13   1         56.75         63.54         8.04 o
   0  13   1         15.21         19.39         2.92 o
   1  13   1         95.20        105.29         7.32 o
   2  13   1         15.14         14.57         4.09 o
   3  13   1         76.77         81.88         6.15 o
   4  13   1         69.63         76.93         5.52 o
   5  13   1         22.15         22.78         3.81 o
   0  14   1         31.85         41.90         5.49 o
   1  14   1         31.57         22.87         3.78 o
   2  14   1         42.71         54.91         4.08 o
  -3 -13   2         78.12         87.60         7.63 o
  -2 -13   2          0.02         -0.02         1.36 o
  -1 -13   2          2.25          1.31         1.82 o
   0 -13   2          0.33         -0.35         0.60 o
   1 -13   2          1.69          2.99         2.10 o
   2 -13   2         13.88         22.17         5.52 o
   3 -13   2          9.22         24.64        14.21 o
   4 -13   2         18.69         23.57         4.43 o
   5 -13   2          8.30         10.41         2.74 o
  -4 -12   2         60.56         69.55         5.20 o
  -3 -12   2          3.73          2.77         1.12 o
  -2 -12   2        123.70        122.16         8.38 o
  -1 -12   2          1.51          1.71         1.22 o
   0 -12   2         33.99         31.51         4.31 o
   1 -12   2         16.34         19.55         2.76 o
   2 -12   2         18.42         17.17         2.14 o
   3 -12   2          3.35          2.67         2.32 o
   4 -12   2          2.36          2.81         1.00 o
   5 -12   2         23.08         27.48         3.70 o
   6 -12   2         67.17         72.78         5.48 o
  -6 -11   2         15.48         16.60         3.32 o
  -5 -11   2         72.71         87.76         8.83 o
  -4 -11   2         13.59         16.58         4.13 o
  -3 -11   2        147.01        155.08         9.85 o
  -2 -11   2         18.63         21.70         3.70 o
  -1 -11   2         63.30         60.59         6.44 o
   0 -11   2        130.69        118.02         7.50 o
   1 -11   2         99.81         97.36         5.85 o
   2 -11   2        103.19        109.11         5.51 o
   3 -11   2         15.19         13.94         2.36 o
   4 -11   2         60.03         66.36         7.35 o
   5 -11   2          0.80          0.16         1.07 o
   6 -11   2         46.99         48.76         5.31 o
   7 -11   2         66.43         73.08         5.82 o
   8 -11   2          1.17          0.76         0.64 o
  -7 -10   2          0.37         -0.16         0.16 o
  -6 -10   2         16.88         16.54         4.22 o
  -5 -10   2         44.86         52.27         7.86 o
  -4 -10   2          0.93          0.17         0.49 o
  -3 -10   2        104.67         92.09        11.13 o
  -2 -10   2         33.42         23.88         3.98 o
  -1 -10   2          1.20          4.79         1.64 o
   0 -10   2         24.31         20.92         3.10 o
   1 -10   2         27.39         31.53         3.36 o
   2 -10   2        162.58        158.22         6.78 o
   3 -10   2        992.80        971.94        19.22 o
   4 -10   2         84.28         80.92         5.52 o
   5 -10   2        160.94        165.71         9.24 o
   6 -10   2         17.71         12.84         2.96 o
   7 -10   2         63.06         72.06         6.65 o
   8 -10   2          3.16          3.74         1.22 o
   9 -10   2         21.88         24.25         4.03 o
  -8  -9   2          0.12         -0.84         0.90 o
  -7  -9   2         58.89         64.93         8.23 o
  -6  -9   2          9.26         10.56         3.40 o
  -5  -9   2          0.06         -0.05         0.15 o
  -4  -9   2        660.81        705.10        18.15 o
  -3  -9   2         13.57         19.56         3.60 o
  -2  -9   2         46.71         39.59         5.21 o
  -1  -9   2        339.17        309.97        15.99 o
   0  -9   2        166.29        144.26         8.26 o
   1  -9   2          4.54          1.25         1.04 o
   2  -9   2        305.86        278.69         8.88 o
   3  -9   2        457.29        421.23        12.58 o
   4  -9   2        263.71        252.40         9.73 o
   5  -9   2        126.78        129.05         8.35 o
   6  -9   2         26.09         26.71         4.63 o
   7  -9   2         16.84         13.94         3.25 o
   8  -9   2         59.54         57.08         5.73 o
   9  -9   2          8.73          4.88         2.29 o
  -8  -8   2         37.15         40.39         6.13 o
  -7  -8   2          1.24          0.36         1.40 o
  -6  -8   2          0.34          1.17         1.64 o
  -5  -8   2        126.58        126.85         9.84 o
  -4  -8   2       1079.56       1055.43        27.56 o
  -3  -8   2        252.26        281.31        11.37 o
  -2  -8   2          3.16          4.88         1.81 o
  -1  -8   2          3.54          1.17         0.84 o
   0  -8   2         21.50         23.13         5.08 o
   1  -8   2         91.18         93.03        10.72 o
   2  -8   2          0.23         -1.90         1.90 o
   3  -8   2         81.75         84.40         6.25 o
   4  -8   2        787.60        757.36        19.41 o
   5  -8   2        106.37         99.54         7.25 o
   6  -8   2        170.39        146.87        15.05 o
   7  -8   2        176.08        191.20        16.61 o
   8  -8   2         22.02         22.23         4.04 o
   9  -8   2         19.46         17.81         3.15 o
  10  -8   2         17.37         19.09         2.77 o
  -9  -7   2          2.95          0.96         0.91 o
  -8  -7   2         40.12         43.04         7.03 o
  -7  -7   2        114.94        116.63        12.92 o
  -6  -7   2         11.39          9.32         3.85 o
  -5  -7   2        781.60        794.37        31.35 o
  -4  -7   2        365.71        349.30        22.34 o
  -3  -7   2         75.82        103.66        11.60 o
  -2  -7   2         24.33         25.52         3.60 o
  -1  -7   2        332.51        353.94        19.44 o
   0  -7   2        817.96        861.90        29.70 o
   1  -7   2        217.08        207.64        10.36 o
   2  -7   2         43.12         51.55         5.26 o
   3  -7   2         73.45         89.47        10.11 o
   4  -7   2         99.87        105.19        11.58 o
   5  -7   2         67.37         75.82         7.26 o
   6  -7   2        429.76        416.77        24.80 o
   7  -7   2        396.10        418.55        17.77 o
   8  -7   2         42.98         38.11         7.55 o
   9  -7   2         19.89         19.91         4.88 o
  10  -7   2          0.90          0.67         0.58 o
  -9  -6   2         18.52         15.45         3.69 o
  -8  -6   2         57.30         41.31         7.24 o
  -7  -6   2         29.96         29.79         6.64 o
  -6  -6   2        344.67        360.82        23.62 o
  -5  -6   2        941.58       1033.64        39.07 o
  -4  -6   2        172.89        192.31        16.12 o
  -3  -6   2         85.48        108.88        11.25 o
  -2  -6   2         48.27         51.37         7.22 o
  -1  -6   2         12.37         13.03         2.24 o
   0  -6   2        998.02       1117.50        48.90 o
   1  -6   2        552.49        613.57        12.88 o
   2  -6   2         76.29         72.82         5.65 o
   3  -6   2       1010.70       1112.47        32.53 o
   4  -6   2         98.70        102.25        10.25 o
   5  -6   2         20.13         28.48         5.70 o
   6  -6   2         47.78         50.80         5.99 o
   7  -6   2        355.17        371.77        16.62 o
   8  -6   2        277.33        279.15        21.36 o
   9  -6   2          0.87          2.56         1.51 o
  10  -6   2        123.21        128.43        12.76 o
  11  -6   2         25.10         17.93         2.74 o
  -9  -5   2         26.96         29.91         3.87 o
  -8  -5   2         19.00         12.56         3.75 o
  -7  -5   2         57.91         64.60         6.99 o
  -6  -5   2        254.18        238.55        18.65 o
  -5  -5   2        298.42        295.31        20.31 o
  -4  -5   2        204.19        197.14        15.32 o
  -3  -5   2       1155.57       1317.45        37.15 o
  -2  -5   2        551.26        577.52        22.95 o
  -1  -5   2        832.30        852.68        88.03 o
   0  -5   2       3380.83       3535.50        77.05 o
   1  -5   2       5093.70       5652.61        42.74 o
   2  -5   2          4.92          7.75         0.96 o
   3  -5   2       1612.14       1669.28        22.14 o
   4  -5   2          4.69          4.21         2.11 o
   5  -5   2        133.11        137.85        11.89 o
   6  -5   2          4.25          0.88         1.01 o
   7  -5   2       1013.83       1065.60        39.95 o
   8  -5   2          0.38          1.30         1.11 o
   9  -5   2         66.40         65.20        10.41 o
  10  -5   2          3.04          3.63         1.35 o
  11  -5   2          0.26         -0.84         1.48 o
 -10  -4   2        144.71        147.81        11.01 o
  -9  -4   2         22.13         22.54         5.23 o
  -8  -4   2          6.72          4.14         1.69 o
  -7  -4   2        421.80        414.70        33.33 o
  -6  -4   2        111.08         93.55        11.73 o
  -5  -4   2        524.62        526.86        26.08 o
  -4  -4   2         21.42         18.60         4.52 o
  -3  -4   2         75.68         72.38         8.29 o
  -2  -4   2          7.61          9.58         2.81 o
  -1  -4   2        497.20        621.79        20.68 o
   0  -4   2         79.10         76.30         3.65 o
   1  -4   2        870.19        923.29        15.88 o
   2  -4   2          9.44         12.49         1.19 o
   3  -4   2          0.11          1.27         1.03 o
   4  -4   2       1069.91       1042.52        33.98 o
   5  -4   2         44.79         49.80         4.76 o
   6  -4   2        189.27        180.88         9.69 o
   7  -4   2        244.27        214.15        11.28 o
   8  -4   2        250.05        252.57        19.81 o
   9  -4   2          0.42          1.63         0.60 o
  10  -4   2          0.03          1.92         1.86 o
  11  -4   2         34.62         36.91         6.51 o
  12  -4   2         42.65         44.16         5.51 o
 -10  -3   2         66.74         78.87         8.73 o
  -9  -3   2         15.04         14.62         4.49 o
  -8  -3   2        192.53        199.43        17.58 o
  -7  -3   2       1586.61       1703.76        35.59 o
  -6  -3   2        106.63        117.26        13.07 o
  -5  -3   2         80.72         81.37         9.66 o
  -4  -3   2        521.64        519.15        23.06 o
  -3  -3   2         33.09         35.31         5.26 o
  -2  -3   2         42.18         37.12         5.08 o
  -1  -3   2         79.70         92.13         7.28 o
   0  -3   2       1783.42       2044.96        19.32 o
   1  -3   2       2902.89       2913.72        25.13 o
   2  -3   2        156.24        171.93         5.71 o
   3  -3   2        213.27        202.13        10.48 o
   4  -3   2        517.41        588.97        10.42 o
   5  -3   2        210.48        223.15         7.06 o
   6  -3   2        681.34        710.40        14.87 o
   7  -3   2        207.19        201.92        15.63 o
   8  -3   2        264.42        263.61        13.90 o
   9  -3   2          3.62          4.27         2.45 o
  10  -3   2         40.98         38.88         5.13 o
  11  -3   2          6.72          5.77         1.82 o
  12  -3   2         23.91         28.41         4.66 o
 -10  -2   2         29.41         37.66         6.25 o
  -9  -2   2        118.35        115.92        12.83 o
  -8  -2   2         40.02         42.89         8.16 o
  -7  -2   2        240.17        210.51        18.29 o
  -6  -2   2          0.02          1.73         2.51 o
  -5  -2   2          1.09          3.25         1.36 o
  -4  -2   2        395.80        419.50        19.80 o
  -3  -2   2        102.80        112.54         8.89 o
  -2  -2   2        468.88        511.74        17.02 o
  -1  -2   2         34.52         30.73         3.61 o
   0  -2   2       1829.25       1812.77        22.11 o
   1  -2   2       2574.41       2625.03        29.14 o
   2  -2   2       1087.48       1194.56        76.31 o
   3  -2   2          0.99          1.14         0.78 o
   4  -2   2        207.04        203.36         5.61 o
   5  -2   2        161.13        160.98         6.26 o
   6  -2   2         90.55         95.49         4.90 o
   7  -2   2          6.55          7.96         3.22 o
   8  -2   2        232.19        228.27        12.81 o
   9  -2   2        463.11        465.52        18.89 o
  10  -2   2         76.01         84.20        11.43 o
  11  -2   2          1.32          0.63         0.68 o
  12  -2   2          7.38          9.07         1.79 o
 -10  -1   2         36.43         31.37         5.82 o
  -9  -1   2         14.42         14.31         4.39 o
  -8  -1   2          1.29          1.37         0.29 o
  -7  -1   2         68.76         71.40        10.64 o
  -6  -1   2        481.54        440.96        44.56 o
  -5  -1   2         18.77         15.05         3.77 o
  -4  -1   2         11.27         12.55         3.26 o
  -3  -1   2        461.82        421.32        15.61 o
  -2  -1   2       1888.28       2144.21        31.26 o
  -1  -1   2       1787.96       1748.75        17.01 o
   0  -1   2        317.54        320.71         5.75 o
   1  -1   2       2425.91       2168.64        76.67 o
   2  -1   2         98.42        116.39         5.41 o
   3  -1   2        186.12        163.73         6.29 o
   4  -1   2         73.03         74.48         3.97 o
   6  -1   2          3.77         16.95        11.32 o
   7  -1   2        104.13        100.90        10.27 o
   8  -1   2          8.38          0.54         4.87 o
   9  -1   2         97.14         94.08        12.53 o
  10  -1   2        207.65        208.21        18.22 o
  11  -1   2          7.94          7.29         2.14 o
  12  -1   2         24.56         24.38         3.21 o
 -10   0   2          5.33          3.91         2.02 o
  -9   0   2          0.05         -0.79         1.58 o
  -8   0   2          1.53          0.61         1.06 o
  -7   0   2        348.96        298.42        21.62 o
  -6   0   2        309.30        266.02        18.69 o
  -5   0   2         57.36         54.47         5.07 o
  -4   0   2          0.95          2.32         1.16 o
  -3   0   2        128.04        122.41         9.00 o
  -2   0   2       1599.87       1534.93       117.24 o
  -1   0   2       5210.68       4735.74       134.85 o
   0   0   2       2176.78       1619.64        14.71 o
   1   0   2      26649.53      21286.47        82.12 o
   2   0   2          0.04          1.18         0.56 o
   3   0   2       1390.27       1427.40        86.16 o
   4   0   2        309.83        275.44        12.78 o
   5   0   2        303.72        293.25        20.14 o
   6   0   2         51.64         49.78         4.26 o
   7   0   2        157.15        156.59         8.49 o
   8   0   2         76.19         92.99        17.55 o
   9   0   2         51.79         70.54        10.87 o
  10   0   2         98.42         92.82        12.27 o
  11   0   2          2.52          1.32         0.72 o
  12   0   2         74.58         75.21         8.40 o
 -10   1   2         45.68         41.46         6.56 o
  -9   1   2        144.92        166.06        15.20 o
  -8   1   2        169.61        177.33        16.32 o
  -7   1   2        377.04        410.68        48.32 o
  -6   1   2        757.61        668.67        29.25 o
  -5   1   2        910.61        836.18        29.87 o
  -4   1   2          8.26          8.66         1.77 o
  -3   1   2        601.30        633.04        14.13 o
  -2   1   2       2512.83       2631.18        25.41 o
  -1   1   2       1213.76       1246.76        11.04 o
   0   1   2          0.98          0.84         0.24 o
   1   1   2         20.04         27.54         2.45 o
   2   1   2         56.88         45.70         3.54 o
   3   1   2       1765.41       1734.52        83.55 o
   4   1   2       4858.76       3943.89        42.20 o
   5   1   2       2814.32       2529.40        38.05 o
   6   1   2        134.07        135.22         9.77 o
   7   1   2         66.52         78.53         8.37 o
   8   1   2         25.33         26.28         6.75 o
   9   1   2        172.18        186.38        17.59 o
  10   1   2        211.80        198.91        17.92 o
  11   1   2        132.61        124.20        13.02 o
  12   1   2         13.65         18.55         4.20 o
 -10   2   2          1.20          1.74         0.85 o
  -9   2   2          1.00          0.55         0.71 o
  -8   2   2        263.26        290.78        14.91 o
  -7   2   2        373.22        408.45        17.83 o
  -6   2   2          8.00          3.63         1.92 o
  -5   2   2         37.92         33.90         6.13 o
  -4   2   2        328.40        321.94         9.02 o
  -3   2   2       1619.28       1833.53        26.65 o
  -2   2   2        103.71        125.37         4.56 o
  -1   2   2       4522.56       4102.04        36.32 o
   0   2   2       1705.45       1777.72        61.77 o
   1   2   2       1917.40       1995.09        87.03 o
   2   2   2         64.58         57.26         4.18 o
   3   2   2       2746.51       2361.25        30.67 o
   4   2   2        201.35        186.12         9.80 o
   5   2   2       1485.33       1592.42        31.81 o
   6   2   2         21.60         14.78         3.43 o
   7   2   2          2.38          1.71         1.77 o
   8   2   2         35.99         38.12         7.78 o
   9   2   2        264.40        248.97        20.47 o
  10   2   2          1.88          6.63         3.43 o
  11   2   2         25.31         27.29         6.32 o
  12   2   2          4.41          3.88         1.80 o
 -10   3   2         30.01         24.54         4.60 o
  -9   3   2         60.95         53.57         5.73 o
  -8   3   2         18.05         19.72         3.90 o
  -7   3   2        120.14        129.47        10.01 o
  -6   3   2          8.57          7.98         3.53 o
  -5   3   2          0.50          7.04         2.82 o
  -4   3   2          6.40          7.81         1.54 o
  -3   3   2        277.29        339.91         8.64 o
  -2   3   2       6770.20       6790.15       112.47 o
  -1   3   2        574.41        580.19         7.63 o
   0   3   2        348.93        353.33         5.73 o
   1   3   2       4261.82       4447.73        24.69 o
   2   3   2         54.89         63.54         4.74 o
   3   3   2         10.34          6.04         1.68 o
   4   3   2         47.69         38.11         4.66 o
   5   3   2       1081.39       1184.43        29.00 o
   6   3   2        435.63        378.78        18.14 o
   7   3   2         39.63         34.93         6.12 o
   8   3   2        561.26        540.76        24.84 o
   9   3   2         64.32         69.22        10.69 o
  10   3   2          8.97         10.30         4.18 o
  11   3   2         54.99         59.98         8.66 o
  12   3   2         16.93         18.87         4.00 o
 -10   4   2          1.28          0.56         0.73 o
  -9   4   2         15.58         19.56         5.08 o
  -8   4   2        189.39        199.49        17.58 o
  -7   4   2          7.80          5.02         2.74 o
  -6   4   2         46.37         47.21         8.48 o
  -5   4   2        320.88        301.38        18.69 o
  -4   4   2          7.01         13.12         3.01 o
  -3   4   2         49.26         51.70         4.30 o
  -2   4   2       4537.20       4774.70       111.84 o
  -1   4   2          1.33          0.91         0.38 o
   0   4   2       2988.44       2994.36        19.41 o
   1   4   2       2734.75       2998.54        32.13 o
   2   4   2         94.05         81.10         5.81 o
   3   4   2         90.18         78.75         6.47 o
   4   4   2        189.64        216.68        12.00 o
   5   4   2        540.14        488.59        19.98 o
   6   4   2        151.85        150.58        12.05 o
   7   4   2         10.82         12.17         3.61 o
   8   4   2          3.15          5.69         3.09 o
   9   4   2          3.86          2.85         1.44 o
  10   4   2          4.40          3.36         1.43 o
  11   4   2         77.28         67.55         6.00 o
  12   4   2         27.27         29.30         4.37 o
 -10   5   2        321.61        303.05        14.42 o
  -9   5   2          3.49          7.96         2.88 o
  -8   5   2         46.12         47.86         8.57 o
  -7   5   2        183.63        184.85        17.34 o
  -6   5   2         12.08          8.97         3.89 o
  -5   5   2        249.55        221.37        18.19 o
  -4   5   2         11.12          9.69         3.31 o
  -3   5   2        191.50        197.82         7.61 o
  -2   5   2        506.81        476.69        10.89 o
  -1   5   2         75.90         83.52         3.31 o
   0   5   2        795.80        829.59        11.22 o
   1   5   2          0.00          0.86         0.97 o
   2   5   2       1620.91       1638.69        28.66 o
   3   5   2        329.99        394.72        15.49 o
   4   5   2         42.06         47.53         5.94 o
   5   5   2       2563.18       2362.85        46.15 o
   6   5   2          9.73         14.36         3.81 o
   7   5   2         26.49         26.34         5.99 o
   8   5   2          0.33          0.61         0.75 o
   9   5   2         49.44         48.94         5.95 o
  10   5   2         12.87         10.73         2.50 o
  11   5   2        165.67        157.60         6.83 o
  -9   6   2        201.16        239.74        15.60 o
  -8   6   2         15.27         12.43         2.87 o
  -7   6   2        137.42        170.67        11.52 o
  -6   6   2         12.25          6.86         3.32 o
  -5   6   2          2.95          2.72         2.03 o
  -4   6   2          0.81          3.89         2.47 o
  -3   6   2         57.60         64.83         5.98 o
  -2   6   2         30.97         33.43         3.92 o
  -1   6   2        895.05        859.20        15.57 o
   0   6   2        127.59        109.85         5.29 o
   1   6   2          9.38         12.33         2.15 o
   2   6   2        539.69        559.56        14.02 o
   3   6   2        394.20        459.92        13.46 o
   4   6   2        647.01        669.40        23.72 o
   5   6   2        561.46        570.06        23.65 o
   6   6   2        454.81        441.28        17.62 o
   7   6   2          0.39         -1.62         4.40 o
   8   6   2         49.71         39.32         5.50 o
   9   6   2         52.60         55.91         6.30 o
  10   6   2          0.02          1.21         1.33 o
  11   6   2          0.43          0.58         0.61 o
  -9   7   2          2.15          2.15         1.09 o
  -8   7   2         34.13         41.17         4.77 o
  -7   7   2          7.49          5.27         2.67 o
  -6   7   2        296.34        309.31        19.67 o
  -5   7   2        274.58        226.09        13.43 o
  -4   7   2        109.08         94.00         8.36 o
  -3   7   2        246.89        245.09        12.24 o
  -2   7   2        119.55        112.24        11.18 o
  -1   7   2        902.64        888.06        30.32 o
   0   7   2         38.78         41.43         4.53 o
   1   7   2          8.07         14.24         2.05 o
   2   7   2        120.64        122.48        11.11 o
   3   7   2         66.68         79.43         9.06 o
   4   7   2          0.00          3.16         3.58 o
   5   7   2        137.86        127.47         7.36 o
   6   7   2        357.85        332.14        15.85 o
   7   7   2         44.78         49.36         6.16 o
   8   7   2          7.93          7.80         2.31 o
   9   7   2         50.99         54.32         6.00 o
  10   7   2          1.42          2.79         1.61 o
  -8   8   2         13.44         14.04         2.50 o
  -7   8   2         44.76         34.84         4.61 o
  -6   8   2        242.63        241.45        13.39 o
  -5   8   2        213.09        198.31        12.52 o
  -4   8   2        190.57        186.24         9.68 o
  -3   8   2          4.72          3.80         2.20 o
  -2   8   2        443.00        414.94        13.94 o
  -1   8   2        324.95        329.55        20.11 o
   0   8   2          1.15         -1.75         1.75 o
   1   8   2          0.01         -0.26         2.15 o
   2   8   2         47.32         56.26         5.86 o
   3   8   2          8.52          5.12         1.77 o
   4   8   2        151.33        134.78         9.81 o
   5   8   2        187.87        194.25        12.17 o
   6   8   2          0.22          3.42         1.90 o
   7   8   2         78.73         77.79         7.80 o
   8   8   2        126.55        131.51         9.67 o
   9   8   2          5.91          7.53         2.21 o
  10   8   2        169.49        214.52        13.48 o
  -7   9   2         22.59         22.68         3.33 o
  -6   9   2         67.72         71.79         6.71 o
  -5   9   2         33.53         32.54         4.84 o
  -4   9   2         17.21         15.65         3.40 o
  -3   9   2        232.06        224.63        10.71 o
  -2   9   2       1368.22       1336.38        26.13 o
  -1   9   2        501.56        496.30        15.85 o
   0   9   2        118.18        117.00         7.60 o
   1   9   2        842.94        802.32        19.55 o
   2   9   2        276.56        262.98        13.84 o
   3   9   2          1.54          3.60         2.14 o
   4   9   2        168.94        152.72        15.09 o
   5   9   2        224.01        215.79        12.60 o
   6   9   2          8.36         13.22         2.94 o
   7   9   2          8.68          8.41         3.44 o
   8   9   2         21.38         28.65         5.89 o
   9   9   2        253.75        288.31        16.65 o
  10   9   2        238.64        247.58        12.25 o
  -7  10   2          9.80          9.20         2.42 o
  -6  10   2         40.40         44.12         6.89 o
  -5  10   2        332.72        335.35        14.42 o
  -4  10   2         20.59         19.84         3.65 o
  -3  10   2          2.62          2.61         0.84 o
  -2  10   2        372.85        398.44        14.44 o
  -1  10   2        473.34        456.53        15.54 o
   0  10   2          5.44          6.73         1.88 o
   1  10   2        140.60        129.58         9.99 o
   2  10   2       1026.00        989.85        39.82 o
   3  10   2        502.14        481.55        26.73 o
   4  10   2          0.81          1.51         2.04 o
   5  10   2        177.71        181.28        11.25 o
   6  10   2        114.50        124.63         8.91 o
   7  10   2         21.55         20.86         5.11 o
   8  10   2         63.66         77.51         6.15 o
   9  10   2         54.82         40.90         5.18 o
  -6  11   2          3.49          4.67         1.62 o
  -5  11   2        100.72        105.17        10.73 o
  -4  11   2         92.64         94.13         7.62 o
  -3  11   2          3.45          2.25         1.31 o
  -2  11   2        205.61        207.61        10.02 o
  -1  11   2         48.48         49.50         4.23 o
   0  11   2         14.07         13.56         1.89 o
   1  11   2          0.07          0.93         0.97 o
   2  11   2        230.90        225.19        17.77 o
   3  11   2        114.73        100.14        11.86 o
   4  11   2         33.15         34.64         6.72 o
   5  11   2         39.67         45.59         5.25 o
   6  11   2         14.91         15.71         2.79 o
   7  11   2          0.81         -0.39         0.49 o
  -5  12   2         69.65         87.89         5.64 o
  -4  12   2        150.00        158.06         8.73 o
  -3  12   2         20.70         16.88         2.92 o
  -2  12   2          6.92          4.64         1.44 o
  -1  12   2          8.47          6.75         2.92 o
   0  12   2          4.81          4.86         1.69 o
   1  12   2         87.62         90.62         7.60 o
   2  12   2          0.49          0.65         1.22 o
   3  12   2        152.98        166.23        10.26 o
   4  12   2         13.82         18.78         4.45 o
   5  12   2         67.36         64.54         7.78 o
   6  12   2          3.54          1.13         1.73 o
  -3  13   2          5.38         16.32         3.95 o
  -2  13   2          0.49         12.76         3.15 o
  -1  13   2         14.99         19.93         4.32 o
   0  13   2         12.65         10.43         1.88 o
   1  13   2          6.91          8.08         1.86 o
   2  13   2        139.25        152.75         8.69 o
   3  13   2         12.50         12.56         2.40 o
   4  13   2         32.28         37.77         3.92 o
   5  13   2          7.55          9.00         2.37 o
  -2 -13   3          9.68         12.99         2.99 o
  -1 -13   3         37.85         32.40         3.50 o
   0 -13   3          3.32          1.44         2.56 o
   1 -13   3          8.05          9.19         2.10 o
   2 -13   3         30.16         33.80         3.07 o
   3 -13   3         35.08         35.93         5.35 o
   4 -13   3         25.41         27.08         4.54 o
   5 -13   3         15.12         20.59         3.65 o
  -4 -12   3         32.43         29.02         4.48 o
  -3 -12   3          0.02          0.51         1.58 o
  -2 -12   3          5.52         10.17         2.35 o
  -1 -12   3         11.95         12.13         2.52 o
   0 -12   3         14.11         17.48         3.27 o
   1 -12   3         55.91         60.05         5.90 o
   2 -12   3          0.08          0.25         0.52 o
   3 -12   3          9.08          7.99         7.34 o
   4 -12   3          1.48          5.68        15.81 o
   5 -12   3          0.80          0.43         0.15 o
   6 -12   3          0.29         -0.74         1.03 o
  -5 -11   3         20.97         23.24         4.05 o
  -4 -11   3          9.00          6.97         1.70 o
  -3 -11   3         26.04         23.88         5.27 o
  -2 -11   3         71.49         61.90         6.23 o
  -1 -11   3         73.22         77.84         5.12 o
   0 -11   3        143.45        165.65         7.56 o
   1 -11   3         15.60         18.84         2.49 o
   2 -11   3         51.15         45.61         3.91 o
   3 -11   3         43.30         42.97         4.47 o
   4 -11   3         27.55         28.21         5.35 o
   5 -11   3         39.08         41.35         5.20 o
   6 -11   3        122.36        137.80         8.96 o
   7 -11   3         12.62         14.18         2.47 o
   8 -11   3         25.04         24.54         4.02 o
  -6 -10   3         10.83         13.96         3.31 o
  -5 -10   3          7.55          9.00         3.17 o
  -4 -10   3         66.69         68.54         6.34 o
  -3 -10   3          8.02         10.57         2.53 o
  -2 -10   3         37.19         34.85         4.84 o
  -1 -10   3         37.86         24.29         3.32 o
   0 -10   3        114.51         79.59         5.36 o
   1 -10   3          0.37          1.13         0.88 o
   2 -10   3         20.75         17.78         2.47 o
   3 -10   3         35.09         28.29         3.44 o
   4 -10   3         17.56         21.33         2.81 o
   5 -10   3         50.96         48.75         6.02 o
   6 -10   3         19.68         19.77         3.71 o
   7 -10   3          0.00          0.54         0.65 o
   8 -10   3          7.61          7.89         1.87 o
   9 -10   3          0.03         -0.56         0.56 o
  -7  -9   3          1.32          0.94         0.60 o
  -6  -9   3         14.09         14.22         3.98 o
  -5  -9   3         38.72         44.58         7.82 o
  -4  -9   3          8.76         10.90         2.62 o
  -3  -9   3         63.65         60.15         6.46 o
  -2  -9   3         27.34         35.14         3.97 o
  -1  -9   3         14.60         15.91         2.75 o
   0  -9   3         75.74         79.57         6.15 o
   1  -9   3         50.55         48.48         3.61 o
   2  -9   3         66.23         58.78         4.05 o
   3  -9   3         92.29         92.91         6.82 o
   4  -9   3        159.82        155.58         7.62 o
   5  -9   3          2.35          0.86         0.86 o
   6  -9   3        416.60        431.45        18.33 o
   7  -9   3         23.54         19.96         3.80 o
   8  -9   3         60.82         69.16         6.64 o
   9  -9   3          0.28         -0.59         1.12 o
  10  -9   3          1.64          0.21         0.58 o
  -8  -8   3          0.48         -0.99         1.37 o
  -7  -8   3          0.08          0.40         1.69 o
  -6  -8   3         56.88         61.90         9.17 o
  -5  -8   3         20.43         16.61         5.01 o
  -4  -8   3        227.88        228.07        12.62 o
  -3  -8   3         32.77         28.34         4.43 o
  -2  -8   3          0.15          0.84         1.04 o
  -1  -8   3         13.58         11.04         2.73 o
   0  -8   3        135.93        138.76         7.68 o
   1  -8   3        223.64        223.88        16.77 o
   2  -8   3        213.76        218.08        16.90 o
   3  -8   3         82.16         77.47         5.93 o
   4  -8   3         80.64         72.47         5.01 o
   5  -8   3         94.74         77.85         6.42 o
   6  -8   3        252.60        236.47        19.20 o
   7  -8   3        173.09        171.62        16.09 o
   8  -8   3         20.16         21.35         5.41 o
   9  -8   3         29.51         31.54         4.26 o
  10  -8   3        103.23        111.36         6.99 o
  -8  -7   3          4.75          3.61         1.69 o
  -7  -7   3         44.98         48.45         7.78 o
  -6  -7   3         31.64         25.54         6.12 o
  -5  -7   3         76.88         83.60        11.47 o
  -4  -7   3         47.78         52.55         8.95 o
  -3  -7   3         78.69         73.77         5.84 o
  -2  -7   3         39.88         40.47         7.11 o
  -1  -7   3        700.91        719.82        37.22 o
   0  -7   3        685.65        669.57        26.76 o
   1  -7   3          5.21          6.23         1.77 o
   2  -7   3          1.73         -1.41         1.41 o
   3  -7   3        200.29        209.16        15.49 o
   4  -7   3         29.49         35.03         6.51 o
   5  -7   3          0.49          2.73         1.48 o
   6  -7   3        164.42        157.14        10.82 o
   7  -7   3         38.95         35.04         7.19 o
   8  -7   3         24.07         17.58         3.51 o
   9  -7   3        276.76        258.30        18.92 o
  10  -7   3         28.76         30.99         5.75 o
  11  -7   3          0.04          1.56         0.98 o
  -8  -6   3          1.98          1.46         0.86 o
  -7  -6   3         29.38         27.06         6.16 o
  -6  -6   3         15.61         12.82         4.29 o
  -5  -6   3          7.63          9.41         3.81 o
  -4  -6   3        364.13        346.98        22.45 o
  -3  -6   3        113.90        101.86        11.55 o
  -2  -6   3         14.86         35.03         6.35 o
  -1  -6   3        484.74        603.10        23.45 o
   0  -6   3        653.52        658.96        29.54 o
   1  -6   3       1050.99       1134.30        18.21 o
   2  -6   3         15.97         23.90         3.21 o
   3  -6   3        554.62        565.32        23.32 o
   4  -6   3        673.59        719.34        27.54 o
   5  -6   3        695.39        681.58        28.17 o
   6  -6   3         84.93         76.59         7.29 o
   7  -6   3        248.97        237.78        14.84 o
   8  -6   3          6.64          8.40         2.41 o
   9  -6   3          2.72          5.33         2.91 o
  10  -6   3         88.81         97.01        11.37 o
  11  -6   3          1.27          0.18         0.22 o
  -9  -5   3         40.44         39.51         5.55 o
  -8  -5   3          2.07          1.32         0.96 o
  -7  -5   3        306.97        330.92        15.33 o
  -6  -5   3        138.04        137.15        10.14 o
  -5  -5   3        441.02        454.90        25.94 o
  -4  -5   3          3.60          2.78         2.30 o
  -3  -5   3        204.83        208.10        15.98 o
  -2  -5   3        452.44        486.46        76.22 o
  -1  -5   3         68.51         73.78         5.49 o
   0  -5   3       1041.19       1219.83        24.90 o
   1  -5   3          9.11          6.75         1.28 o
   2  -5   3        157.84        166.19         5.98 o
   3  -5   3        135.66        145.52         7.02 o
   4  -5   3        135.80        171.08         7.81 o
   5  -5   3        284.19        283.95        17.21 o
   6  -5   3         89.71        106.66        11.35 o
   7  -5   3        103.92        106.29         8.59 o
   8  -5   3        235.10        226.14        18.97 o
   9  -5   3         25.65         27.20         6.31 o
  10  -5   3          2.97          3.74         2.40 o
  11  -5   3         33.29         38.08         6.61 o
  12  -5   3          7.63          6.80         2.13 o
  -9  -4   3         46.32         66.32         8.13 o
  -8  -4   3        438.13        435.92        19.21 o
  -7  -4   3         85.74         79.30         7.60 o
  -6  -4   3         99.22         92.99         8.35 o
  -5  -4   3         36.05         42.52         5.48 o
  -4  -4   3        165.11        181.39        15.32 o
  -3  -4   3         56.22         46.59         7.14 o
  -2  -4   3        131.08        118.99        10.55 o
  -1  -4   3        107.25         99.49         8.93 o
   0  -4   3         29.67         22.19         2.53 o
   1  -4   3         10.85         10.47         1.14 o
   2  -4   3        720.61        727.31        12.01 o
   3  -4   3       1457.93       1517.27        58.97 o
   4  -4   3       1425.28       1564.09        22.43 o
   5  -4   3         40.49         50.88         4.21 o
   6  -4   3         19.76         24.67         4.99 o
   7  -4   3        115.01        100.40        11.29 o
   8  -4   3         73.87         71.96         7.33 o
   9  -4   3         21.25         23.82         5.76 o
  10  -4   3        456.19        486.90        26.63 o
  11  -4   3         48.64         48.75         8.06 o
  12  -4   3         33.75         34.31         5.45 o
 -10  -3   3          6.49          4.76         1.69 o
  -9  -3   3         17.45         16.46         4.31 o
  -8  -3   3         36.39         34.30         7.03 o
  -7  -3   3         64.30         62.78         6.78 o
  -6  -3   3        332.02        361.51        26.23 o
  -5  -3   3        158.64        140.46        13.42 o
  -4  -3   3         47.37         49.24         7.50 o
  -3  -3   3         74.37         61.32         7.61 o
  -2  -3   3       1134.05       1091.77        29.70 o
  -1  -3   3          1.54          2.75         1.53 o
   0  -3   3        100.79        127.23         5.26 o
   1  -3   3        128.09        118.92         3.98 o
   2  -3   3         76.27         75.69         4.22 o
   3  -3   3          1.69          8.13         1.35 o
   4  -3   3         44.03         33.55         3.11 o
   5  -3   3        559.37        557.44        14.08 o
   6  -3   3         38.76         37.59         5.40 o
   7  -3   3        219.29        201.65        15.60 o
   8  -3   3        100.83        113.52         7.43 o
   9  -3   3        108.96        116.84        10.64 o
  10  -3   3        175.14        198.18        11.97 o
  11  -3   3         70.60         75.13         6.92 o
  12  -3   3         21.80         23.38         4.74 o
 -10  -2   3         44.35         45.96         5.99 o
  -9  -2   3         43.69         47.18         7.63 o
  -8  -2   3         23.28         22.56         5.88 o
  -7  -2   3        107.72        105.02        12.99 o
  -6  -2   3         13.70         18.59         5.35 o
  -5  -2   3         17.24          9.80         3.40 o
  -4  -2   3        529.79        464.65        22.49 o
  -3  -2   3        143.36        193.47        12.35 o
  -2  -2   3       1913.84       1571.74        32.55 o
  -1  -2   3         29.50         38.40         4.47 o
   0  -2   3        458.75        446.26        10.62 o
   1  -2   3        353.96        275.41         6.40 o
   2  -2   3         94.73         96.21         2.37 o
   3  -2   3       1761.81       1786.98        26.99 o
   4  -2   3       2128.91       2137.67        32.57 o
   5  -2   3         93.34         99.24         4.23 o
   6  -2   3          6.22          6.04         1.48 o
   7  -2   3         29.19         26.62         3.59 o
   8  -2   3        215.38        205.61        16.90 o
   9  -2   3        130.09        135.43        10.25 o
  10  -2   3        223.36        264.69        14.09 o
  11  -2   3         37.29         43.53         7.61 o
  12  -2   3         10.90         11.89         2.23 o
 -10  -1   3          3.38          3.62         1.58 o
  -9  -1   3          0.00         -0.48         1.45 o
  -8  -1   3        257.43        285.02        20.95 o
  -7  -1   3        188.42        192.90        17.75 o
  -6  -1   3          7.47          7.04         3.38 o
  -5  -1   3        145.39        176.86        14.04 o
  -4  -1   3          6.05          5.09         2.40 o
  -3  -1   3        291.06        363.02        15.88 o
  -2  -1   3          1.70          3.82         3.46 o
  -1  -1   3        206.77        217.17         6.94 o
   0  -1   3        160.56        173.52        22.25 o
   1  -1   3        824.97        777.43        20.50 o
   2  -1   3        504.04        530.29        35.12 o
   3  -1   3        249.00        243.81        40.41 o
   4  -1   3       2011.66       2085.84        35.53 o
   5  -1   3        916.68        837.99        15.00 o
   6  -1   3        898.51        951.60        18.08 o
   7  -1   3          4.53          2.97         1.71 o
   8  -1   3        133.39        123.58        11.27 o
   9  -1   3         12.78         11.03         2.88 o
  10  -1   3        112.87        115.95         9.35 o
  11  -1   3         10.27          9.30         3.54 o
  12  -1   3          0.00          0.01         0.64 o
 -10   0   3          4.70          3.02         1.60 o
  -9   0   3          0.55          0.67         1.12 o
  -8   0   3        538.70        495.72        27.78 o
  -7   0   3        442.15        470.97        27.55 o
  -6   0   3          7.38          9.18         4.04 o
  -5   0   3         11.76         11.09         3.19 o
  -4   0   3         51.78         56.72        10.21 o
  -3   0   3        322.75        342.45        22.17 o
  -2   0   3        825.52        922.39        42.96 o
  -1   0   3       1079.33       1107.43        15.49 o
   0   0   3        784.82        886.62        11.82 o
   1   0   3         94.05         90.84         2.07 o
   2   0   3       4060.70       3960.34        34.53 o
   3   0   3          3.86          5.92         0.91 o
   4   0   3         54.71         49.97         3.16 o
   5   0   3          4.13          3.18         1.68 o
   6   0   3         61.63         70.95         5.02 o
   7   0   3          0.75          0.22         3.80 o
   8   0   3         98.89        101.13        10.79 o
   9   0   3          6.53          7.82         2.09 o
  10   0   3          2.45          4.23         2.87 o
  11   0   3          2.09          1.17         1.90 o
  12   0   3          3.40          4.94         1.50 o
 -10   1   3         70.01         62.75         6.83 o
  -9   1   3         14.46         14.60         4.11 o
  -8   1   3         85.62         88.17        11.38 o
  -7   1   3         22.42         26.95         5.13 o
  -6   1   3        108.13        111.76         9.02 o
  -5   1   3         37.24         29.93         5.87 o
  -4   1   3        276.06        270.20        16.22 o
  -3   1   3          5.53          2.55         1.03 o
  -2   1   3        258.33        252.29         7.60 o
  -1   1   3       1312.54       1311.55         9.17 o
   0   1   3         58.91         76.81         3.49 o
   1   1   3        956.44       1078.08        19.09 o
   2   1   3        551.89        636.53        62.72 o
   3   1   3        766.42        826.35        18.77 o
   4   1   3         30.80         36.04         4.29 o
   5   1   3        320.57        296.90        13.50 o
   6   1   3         90.62        142.77        10.35 o
   7   1   3         18.08         26.12         4.92 o
   8   1   3         49.39         51.88         7.53 o
   9   1   3         19.29         18.79         5.44 o
  10   1   3          0.01          2.99         2.49 o
  11   1   3          0.73          0.25         1.44 o
  12   1   3          0.55         -1.41         1.63 o
  -9   2   3         23.62         27.88         4.85 o
  -8   2   3         51.27         53.60         6.17 o
  -7   2   3        185.62        208.37        12.67 o
  -6   2   3        534.43        569.80        39.78 o
  -5   2   3        593.91        558.51        26.44 o
  -4   2   3        150.12        178.99        23.43 o
  -3   2   3        616.79        649.26        21.08 o
  -2   2   3        560.56        545.84        13.29 o
  -1   2   3        648.27        664.69        18.84 o
   0   2   3         12.80         10.17         0.82 o
   1   2   3        845.01        841.84        10.76 o
   2   2   3         87.81        110.85         3.93 o
   3   2   3        616.92        751.76        18.78 o
   4   2   3         17.28         19.06         3.14 o
   5   2   3         36.67         45.26         5.31 o
   6   2   3        504.42        472.40        19.53 o
   7   2   3         73.53         64.77         7.91 o
   8   2   3         57.58         47.80         5.60 o
   9   2   3          1.47          1.83         0.94 o
  10   2   3          6.87          1.58         1.38 o
  11   2   3         59.63         57.02         9.03 o
  12   2   3          0.02         -1.46         1.65 o
  -9   3   3         12.17         13.13         3.69 o
  -8   3   3        205.02        224.13        14.59 o
  -7   3   3         49.43         55.45         6.49 o
  -6   3   3         25.85         20.99         3.87 o
  -5   3   3        106.39         91.09        10.87 o
  -4   3   3        163.71        145.66         9.56 o
  -3   3   3        180.74        164.49         8.44 o
  -2   3   3         44.13         55.57         3.86 o
  -1   3   3       1407.77       1499.09        66.61 o
   0   3   3        226.77        234.34        10.95 o
   1   3   3        525.65        576.96        28.72 o
   2   3   3        153.99        149.74         8.05 o
   3   3   3       1073.37       1010.87        23.26 o
   4   3   3       1160.76       1129.96        26.09 o
   5   3   3        358.31        379.25        16.46 o
   6   3   3       2569.87       1824.35        40.02 o
   7   3   3        303.25        243.55        15.93 o
   8   3   3        267.25        295.32        14.43 o
   9   3   3        167.72        235.33        19.64 o
  10   3   3         11.78          2.22         1.98 o
  11   3   3         82.26         73.99        10.01 o
  12   3   3         56.92         52.91         4.89 o
  -9   4   3         93.39        107.61        10.43 o
  -8   4   3        110.25        115.88        12.73 o
  -7   4   3          4.91          5.89         3.12 o
  -6   4   3          8.38          6.91         3.32 o
  -5   4   3        299.92        275.86        20.56 o
  -4   4   3        481.02        514.24        23.16 o
  -3   4   3        110.62        120.29        10.55 o
  -2   4   3         87.35         83.08         5.41 o
  -1   4   3       1205.21       1258.03        27.05 o
   0   4   3         62.29         66.19         3.37 o
   1   4   3        488.80        501.06        10.74 o
   2   4   3        413.99        441.27        14.65 o
   3   4   3        961.33       1120.46        25.62 o
   4   4   3       1567.49       1666.49        33.73 o
   5   4   3        396.01        396.28        17.92 o
   6   4   3         47.91         49.78         6.94 o
   7   4   3        333.50        361.71        20.13 o
   8   4   3          8.24          9.48         2.67 o
   9   4   3         14.11          4.49         1.76 o
  10   4   3         42.00         25.99         6.28 o
  11   4   3         41.53         34.51         4.61 o
  12   4   3          2.96          2.32         0.93 o
  -9   5   3         11.60         12.51         3.15 o
  -8   5   3         23.24         25.71         5.52 o
  -7   5   3        126.67        139.59        14.89 o
  -6   5   3         29.93         23.17         6.14 o
  -5   5   3          7.89          6.66         3.40 o
  -4   5   3          6.78         16.19         5.05 o
  -3   5   3         33.15         41.85         4.63 o
  -2   5   3        330.77        347.39        32.06 o
  -1   5   3        321.49        326.92         6.92 o
   0   5   3       1672.42       1731.38        37.84 o
   1   5   3        513.26        654.22        15.86 o
   2   5   3        436.88        491.96        16.56 o
   3   5   3         18.99         38.76         5.08 o
   4   5   3        416.31        478.60        19.21 o
   5   5   3          0.51          2.72         1.54 o
   6   5   3        550.48        510.25        23.34 o
   7   5   3         51.88         47.56         8.08 o
   8   5   3          6.02          8.51         2.45 o
   9   5   3        241.31        237.92        13.29 o
  10   5   3          0.73         -0.14         0.22 o
  11   5   3          2.21          2.05         0.92 o
  -9   6   3          5.53          5.96         1.44 o
  -8   6   3         16.29         19.98         4.77 o
  -7   6   3         73.38         62.97         9.46 o
  -6   6   3        134.53        107.90         9.12 o
  -5   6   3        120.29        141.78        10.49 o
  -4   6   3         97.50         97.95        10.03 o
  -3   6   3        206.23        190.76        14.85 o
  -2   6   3         86.73         91.68         6.71 o
  -1   6   3        316.28        390.79        11.18 o
   0   6   3        564.37        589.09        10.98 o
   1   6   3        110.87        158.25         6.69 o
   2   6   3         90.97        116.24         7.17 o
   3   6   3        216.71        270.98        14.45 o
   4   6   3        773.93        737.81        25.73 o
   5   6   3        306.74        288.57        17.22 o
   6   6   3         34.03         26.81         3.36 o
   7   6   3        366.22        321.71        15.62 o
   8   6   3        121.95        121.70         9.67 o
   9   6   3         47.27         46.57         5.82 o
  10   6   3         28.46         24.50         3.89 o
  11   6   3          4.16          4.29         1.71 o
  -8   7   3         53.04         51.34         4.69 o
  -7   7   3         79.52         78.03        10.12 o
  -6   7   3         56.06         72.15         7.28 o
  -5   7   3        130.79         96.09         8.73 o
  -4   7   3         13.71         15.36         3.45 o
  -3   7   3         18.98         18.51         3.46 o
  -2   7   3        281.31        258.01        17.56 o
  -1   7   3        141.53        115.36        10.88 o
   0   7   3         42.03         40.23         3.70 o
   1   7   3        440.39        447.07        12.29 o
   2   7   3          8.45          8.22         2.09 o
   3   7   3         22.38         17.18         4.14 o
   4   7   3          5.12          6.17         1.72 o
   5   7   3          6.62          7.43         1.55 o
   6   7   3          4.88          5.64         1.64 o
   7   7   3        866.39        824.34        25.38 o
   8   7   3          1.63          3.32         1.72 o
   9   7   3          7.20          7.52         2.16 o
  10   7   3          0.89         -0.52         0.88 o
  11   7   3         38.14         37.14         3.69 o
  -8   8   3          0.09          2.18         1.13 o
  -7   8   3         58.80         52.26         5.11 o
  -6   8   3          7.04          4.93         1.58 o
  -5   8   3          3.09          7.29         2.20 o
  -4   8   3         17.36         14.29         3.09 o
  -3   8   3          0.03          1.16         0.49 o
  -2   8   3        770.71        719.76        23.40 o
  -1   8   3        139.90        142.01        10.19 o
   0   8   3        112.18        105.33         6.83 o
   1   8   3         12.36         12.20         2.61 o
   2   8   3         45.78         43.77         5.06 o
   3   8   3          6.68          6.33         6.61 o
   4   8   3        142.34        134.66         9.80 o
   5   8   3         14.69         13.00         2.97 o
   6   8   3          6.13          5.25         1.85 o
   7   8   3        439.47        418.43        22.61 o
   8   8   3        286.86        299.99        14.77 o
   9   8   3         55.85         49.54         5.51 o
  10   8   3          4.85         10.15         2.99 o
  -7   9   3          7.58          6.78         2.32 o
  -6   9   3         55.01         54.30         5.43 o
  -5   9   3         61.02         60.27         6.32 o
  -4   9   3        108.48        135.82         7.96 o
  -3   9   3        333.30        328.18        15.98 o
  -2   9   3        469.71        436.96        18.60 o
  -1   9   3        162.65        162.84         9.20 o
   0   9   3        725.75        695.61        18.69 o
   1   9   3        209.22        218.71        10.43 o
   2   9   3         18.63         18.61         3.45 o
   3   9   3        224.12        224.95        18.09 o
   4   9   3        397.11        398.54        24.68 o
   5   9   3         51.91         45.11         8.48 o
   6   9   3         19.12         21.30         3.19 o
   7   9   3        198.09        188.89        11.83 o
   8   9   3         25.16         32.58         6.45 o
   9   9   3          3.01          3.82         2.44 o
  10   9   3         10.74         12.01         2.87 o
  -6  10   3         14.73         15.45         3.36 o
  -5  10   3          3.81          0.39         1.26 o
  -4  10   3         32.26         34.57         6.78 o
  -3  10   3        366.43        369.70        16.48 o
  -2  10   3        158.29        155.99         8.80 o
  -1  10   3         92.99         96.30         7.08 o
   0  10   3          5.86          4.07         1.20 o
   1  10   3        136.10        137.28         8.47 o
   2  10   3          7.15         12.11         4.58 o
   3  10   3          0.06          0.19         0.78 o
   4  10   3        446.12        445.36        25.75 o
   5  10   3        228.38        234.83        12.94 o
   6  10   3         39.18         37.05         4.90 o
   7  10   3          5.91          6.11         3.04 o
   8  10   3          0.16         -1.18         1.43 o
   9  10   3         22.26         24.90         3.06 o
  -5  11   3        205.17        224.81        13.93 o
  -4  11   3          5.60          2.72         1.48 o
  -3  11   3          2.14         -1.20         1.20 o
  -2  11   3        112.88        112.49         8.65 o
  -1  11   3        135.36        142.13         8.28 o
   0  11   3          2.05          1.55         0.61 o
   1  11   3        202.48        228.30         9.09 o
   2  11   3         87.12         86.56         7.90 o
   3  11   3         25.08         33.86         6.72 o
   4  11   3          1.31          0.82         1.06 o
   5  11   3         10.44         10.46         2.44 o
   6  11   3          8.24         10.73         2.49 o
   7  11   3          7.77          9.43         2.05 o
   8  11   3          0.87          0.11         0.55 o
  -4  12   3        107.56        105.48         6.50 o
  -3  12   3         69.05         67.49         5.86 o
  -2  12   3         16.84         14.74         3.52 o
  -1  12   3         41.72         43.76         4.12 o
   0  12   3        104.49        110.17         5.73 o
   1  12   3          4.02          5.66         1.79 o
   2  12   3          0.52          1.51         1.03 o
   3  12   3          0.27         -0.10         0.16 o
   4  12   3         16.48         13.98         2.83 o
   5  12   3          1.92          2.04         1.48 o
   6  12   3         94.35        111.18         6.43 o
  -2  13   3         14.55         25.48         4.20 o
  -1  13   3          5.32         11.62         3.83 o
   0  13   3          9.77          9.88         2.36 o
   1  13   3          1.64          3.36         1.10 o
   2  13   3          0.68          0.37         0.93 o
   3  13   3         52.16         55.73         5.00 o
   4  13   3          4.85          7.45         1.69 o
   5  13   3         15.96         15.05         2.64 o
   1 -13   4          2.80          9.77         3.19 o
   3 -13   4          0.52          0.49         0.82 o
   4 -13   4          1.48          1.69         0.92 o
  -3 -12   4          3.66          5.43         2.08 o
  -2 -12   4          2.91          2.63         1.10 o
  -1 -12   4          0.37          1.01         0.94 o
   0 -12   4         14.31         18.87         3.19 o
   1 -12   4        111.07        119.34         7.25 o
   2 -12   4          0.57          1.39         0.84 o
   3 -12   4          3.10          6.90         7.09 o
   4 -12   4         16.09         12.35         3.59 o
   5 -12   4         18.85         14.45         3.81 o
   6 -12   4          8.18          7.53         2.53 o
  -5 -11   4         22.57         24.05         4.04 o
  -4 -11   4         38.18         44.73         5.71 o
  -3 -11   4          6.12          7.31         2.77 o
  -2 -11   4         67.98         67.44         6.32 o
  -1 -11   4         28.86         32.10         3.65 o
   0 -11   4         18.76         18.87         2.46 o
   1 -11   4          2.55          1.29         0.35 o
   2 -11   4         88.66         91.26         4.87 o
   3 -11   4         41.89         42.53         3.70 o
   4 -11   4         87.12         87.44         6.73 o
   5 -11   4          6.36          5.65         2.84 o
   6 -11   4         10.61         16.57         4.40 o
   7 -11   4         15.35         13.39         3.10 o
   8 -11   4          5.74          6.92         2.22 o
  -6 -10   4          2.06          2.69         1.42 o
  -5 -10   4        225.13        235.89        14.61 o
  -4 -10   4          0.74         -0.04         0.21 o
  -3 -10   4         11.43          9.62         2.42 o
  -2 -10   4          1.01          0.89         0.84 o
  -1 -10   4          0.65         -0.27         0.80 o
   0 -10   4          2.70          3.61         1.10 o
   1 -10   4        201.80        170.93         7.88 o
   2 -10   4        386.53        339.10         9.91 o
   3 -10   4          9.27         11.21         1.62 o
   4 -10   4         69.07         60.29         5.45 o
   5 -10   4          1.06         -0.69         0.69 o
   6 -10   4         78.70         78.25         7.50 o
   7 -10   4          8.21          7.79         2.14 o
   8 -10   4          0.06          0.14         0.57 o
   9 -10   4         38.22         44.34         5.52 o
  -6  -9   4        102.89        100.75         9.63 o
  -5  -9   4         11.69         12.37         3.81 o
  -4  -9   4          5.50          3.39         1.35 o
  -3  -9   4         28.85         31.71         4.60 o
  -2  -9   4         12.15         12.14         2.29 o
  -1  -9   4         64.30         54.17         6.25 o
   0  -9   4         22.30         20.24         3.68 o
   1  -9   4         14.72         14.50         2.15 o
   2  -9   4         44.18         39.88         3.34 o
   3  -9   4         25.29         20.70         2.34 o
   4  -9   4         58.93         44.74         4.73 o
   5  -9   4        208.48        188.12         9.69 o
   6  -9   4          8.08          6.25         2.11 o
   7  -9   4          3.36          4.91         1.96 o
   8  -9   4         96.46         96.87         7.86 o
   9  -9   4          9.53          7.66         1.91 o
  10  -9   4          0.17         -1.10         1.10 o
  -7  -8   4         23.57         28.02         4.79 o
  -6  -8   4         15.08         14.35         4.03 o
  -5  -8   4         13.65          9.52         3.69 o
  -4  -8   4         36.04         42.59         8.07 o
  -3  -8   4          6.32          6.32         1.94 o
  -2  -8   4         44.05         48.06         5.81 o
  -1  -8   4        299.58        291.18        11.45 o
   0  -8   4         57.73         62.76         6.52 o
   1  -8   4         71.44         70.16         6.84 o
   2  -8   4         13.74         14.31         1.85 o
   3  -8   4        189.47        171.04         6.81 o
   4  -8   4        385.88        369.32        11.55 o
   5  -8   4        159.42        164.29         9.04 o
   6  -8   4          3.76          8.31         2.52 o
   7  -8   4          0.42          0.21         0.54 o
   8  -8   4          5.19          3.36         1.68 o
   9  -8   4         92.23        104.81         7.95 o
  10  -8   4         24.09         20.26         4.46 o
  -8  -7   4          4.61          6.59         2.02 o
  -7  -7   4          1.00          0.63         0.70 o
  -6  -7   4          1.32          1.29         0.19 o
  -5  -7   4          4.87          3.95         2.27 o
  -4  -7   4        227.72        210.88        18.13 o
  -3  -7   4         91.21         88.31         7.78 o
  -2  -7   4         18.81         14.74         3.07 o
  -1  -7   4          0.03         -1.48         1.48 o
   0  -7   4         12.20          8.51         2.91 o
   1  -7   4        263.82        266.19        12.34 o
   2  -7   4        225.90        211.73        15.44 o
   3  -7   4          3.22          6.72         2.78 o
   4  -7   4         27.10         18.58         4.56 o
   5  -7   4        359.33        349.58        12.83 o
   6  -7   4        102.86         89.75         8.32 o
   7  -7   4         90.34         94.31        10.95 o
   8  -7   4        363.42        373.30        21.47 o
   9  -7   4          0.73          1.00         1.50 o
  10  -7   4          0.06          3.09         1.91 o
  11  -7   4         27.28         30.25         3.49 o
  -8  -6   4         39.24         40.83         5.56 o
  -7  -6   4          3.10          2.06         0.59 o
  -6  -6   4         10.07         10.70         3.84 o
  -5  -6   4         67.99         69.15        10.30 o
  -4  -6   4        266.58        238.48        19.00 o
  -3  -6   4        181.05        145.60        14.42 o
  -2  -6   4        116.28        134.41        13.50 o
  -1  -6   4         12.39         24.46         5.25 o
   0  -6   4        880.44        939.82        32.84 o
   1  -6   4        284.74        305.67        21.51 o
   2  -6   4        541.57        650.18        20.22 o
   3  -6   4         58.02         68.64         5.54 o
   4  -6   4        148.92        147.42        12.57 o
   5  -6   4         40.82         43.05         6.94 o
   6  -6   4         29.37         36.54         4.99 o
   7  -6   4        125.40        124.38         7.83 o
   8  -6   4         11.28         11.04         2.28 o
   9  -6   4        559.28        573.86        20.28 o
  10  -6   4         60.42         59.89         8.90 o
  11  -6   4          6.02          6.56         2.34 o
  -8  -5   4          2.26          1.67         1.41 o
  -7  -5   4         34.90         34.29         4.60 o
  -6  -5   4        148.34        157.48        10.70 o
  -5  -5   4          1.47          3.42         1.80 o
  -4  -5   4        113.66        104.13        12.24 o
  -3  -5   4         98.98        106.43        12.35 o
  -2  -5   4         72.24         77.83         9.67 o
  -1  -5   4        250.40        246.77        16.38 o
   0  -5   4         16.65         28.31         3.33 o
   1  -5   4        219.22        264.79         8.90 o
   2  -5   4       1086.45       1176.13        41.70 o
   3  -5   4        574.43        578.38        20.21 o
   4  -5   4         83.35         76.82         5.52 o
   5  -5   4         36.93         41.14         4.28 o
   6  -5   4         28.57         32.95         6.47 o
   7  -5   4          7.48          7.06         1.69 o
   8  -5   4         83.62         96.39         6.97 o
   9  -5   4        256.92        264.18        14.30 o
  10  -5   4        160.78        157.58        15.30 o
  11  -5   4         40.30         51.30         7.84 o
  12  -5   4          0.16          0.00         0.80 o
  -9  -4   4         39.51         32.61         4.78 o
  -8  -4   4         69.12         70.62         8.89 o
  -7  -4   4         14.85         13.91         2.93 o
  -6  -4   4        411.14        398.82        17.29 o
  -5  -4   4         25.74         23.80         4.15 o
  -4  -4   4         73.71         83.05        10.64 o
  -3  -4   4        212.43        223.97        15.42 o
  -2  -4   4         16.01         12.62         3.66 o
  -1  -4   4        155.05        173.32        12.73 o
   0  -4   4        203.37        230.96        12.97 o
   1  -4   4        445.65        456.41         9.94 o
   2  -4   4         37.83         43.44         3.00 o
   3  -4   4        371.70        382.00        11.02 o
   4  -4   4         47.68         59.82         4.64 o
   5  -4   4        210.67        223.56         9.42 o
   6  -4   4        203.76        206.05         9.58 o
   7  -4   4        265.56        219.06        16.53 o
   8  -4   4          6.58          7.48         1.78 o
   9  -4   4          2.38          0.73         1.06 o
  10  -4   4          3.05          4.32         2.50 o
  11  -4   4         31.30         29.73         6.18 o
  12  -4   4         22.35         29.65         5.29 o
  -9  -3   4          2.37          2.04         1.54 o
  -8  -3   4          6.28          9.50         3.62 o
  -7  -3   4        439.81        481.44        27.06 o
  -6  -3   4        149.26        126.29        13.75 o
  -5  -3   4        482.87        472.09        18.47 o
  -4  -3   4          0.15          0.62         1.04 o
  -3  -3   4          0.46          0.30         1.32 o
  -2  -3   4          4.36          6.23         2.33 o
  -1  -3   4         15.68         16.11         3.62 o
   0  -3   4       1022.94       1111.01        45.34 o
   1  -3   4          8.79         10.53         1.60 o
   2  -3   4         61.91         74.91         7.83 o
   3  -3   4         68.74         94.37        14.13 o
   4  -3   4        287.35        304.53        25.94 o
   5  -3   4       1558.39       1465.84       130.20 o
   6  -3   4        112.11        118.52        11.57 o
   7  -3   4         14.00         17.06         2.86 o
   8  -3   4        679.74        689.89        29.66 o
   9  -3   4        104.34        105.34         9.19 o
  10  -3   4          2.00          0.03         0.84 o
  11  -3   4         54.35         50.15         5.65 o
  12  -3   4          4.20          5.06         2.40 o
  -9  -2   4         88.66        108.04        10.12 o
  -8  -2   4        192.82        208.00        16.75 o
  -7  -2   4        299.87        306.78        21.85 o
  -6  -2   4         37.06         30.46         6.83 o
  -5  -2   4        169.08        152.84        10.30 o
  -4  -2   4        128.19        127.46        12.61 o
  -3  -2   4        316.78        374.59        18.87 o
  -2  -2   4        438.17        603.49        22.14 o
  -1  -2   4         30.68         41.60         6.04 o
   0  -2   4        607.74        615.28        21.18 o
   1  -2   4        747.44        762.34        10.81 o
   2  -2   4        527.86        558.74         8.69 o
   3  -2   4          0.31          1.28         0.86 o
   4  -2   4        407.69        418.31        15.65 o
   5  -2   4        371.64        376.19        15.97 o
   6  -2   4         17.84         16.43         3.64 o
   7  -2   4         18.14         25.26         4.82 o
   8  -2   4          0.87          1.76         0.66 o
   9  -2   4        393.23        377.40        17.31 o
  10  -2   4         13.12         10.37         4.72 o
  11  -2   4         55.62         59.07         8.59 o
  12  -2   4         15.79         22.15         3.44 o
  -9  -1   4         11.54         11.52         3.44 o
  -8  -1   4         55.24         53.10         8.58 o
  -7  -1   4          3.45          3.91         2.22 o
  -6  -1   4        123.78        129.75        14.42 o
  -5  -1   4          1.36          2.11         1.74 o
  -4  -1   4         57.41         42.20         7.19 o
  -3  -1   4         34.37         45.48         6.15 o
  -2  -1   4          6.41          1.72         2.09 o
  -1  -1   4       1321.20       1460.65       136.44 o
   0  -1   4         65.67         85.33         8.26 o
   1  -1   4        287.11        314.23         7.11 o
   2  -1   4        402.05        448.24        33.02 o
   3  -1   4         88.62        120.54         4.66 o
   4  -1   4        548.81        686.53        19.34 o
   5  -1   4         62.29         56.75         3.18 o
   6  -1   4        247.82        306.52        22.47 o
   7  -1   4         75.86         94.13         9.33 o
   8  -1   4         46.65         37.81         6.40 o
   9  -1   4        165.69        172.89        17.05 o
  10  -1   4        128.07        134.66        10.22 o
  11  -1   4         25.93         24.09         4.00 o
  12  -1   4         18.56         18.07         4.31 o
  -9   0   4         41.09         40.04         6.26 o
  -8   0   4        115.33        107.33        12.12 o
  -7   0   4          1.24         -0.59         0.85 o
  -6   0   4        302.20        258.15        20.31 o
  -5   0   4         15.57         15.89         4.73 o
  -4   0   4         16.23         17.10         4.03 o
  -3   0   4         65.30         66.37         5.61 o
  -2   0   4        188.19        177.77         8.88 o
  -1   0   4        116.15        116.64         5.69 o
   0   0   4        350.57        371.84         8.46 o
   1   0   4        258.34        199.74         6.13 o
   2   0   4       1671.90       1354.11       334.40 o
   3   0   4        932.38       1078.76        21.99 o
   4   0   4        342.86        291.65        33.64 o
   5   0   4        233.81        194.02         7.00 o
   6   0   4        548.10        585.04        20.86 o
   7   0   4         42.99         55.50         7.00 o
   8   0   4        268.49        195.43        14.73 o
   9   0   4        775.11        838.33        37.33 o
  10   0   4        127.20        124.76         9.88 o
  11   0   4          0.03          1.27         1.87 o
  12   0   4        130.77        119.13        11.81 o
  13   0   4        107.76        118.59         9.08 o
  -9   1   4         78.67         93.64         9.34 o
  -8   1   4          9.90          8.58         3.34 o
  -7   1   4         34.26         31.71         6.99 o
  -6   1   4        307.19        319.35        15.51 o
  -5   1   4        158.56        133.75        15.61 o
  -4   1   4          9.19         10.84         3.42 o
  -3   1   4        596.89        536.23        26.82 o
  -2   1   4        817.00        861.48        13.54 o
  -1   1   4         20.26         22.44         2.49 o
   0   1   4         60.02         55.72         2.59 o
   1   1   4       2838.41       3042.29       120.57 o
   2   1   4       1781.13       1934.68        52.11 o
   3   1   4         43.18         63.37         3.77 o
   4   1   4        382.35        317.72        13.48 o
   5   1   4        841.72        580.21        19.85 o
   6   1   4        323.77        358.01        16.97 o
   7   1   4        260.58        271.49        16.17 o
   8   1   4          2.20          1.15         1.12 o
   9   1   4         14.05         12.51         4.40 o
  10   1   4         41.15         41.10         8.45 o
  11   1   4         63.28         51.92         9.11 o
  12   1   4         20.62         17.41         4.38 o
  13   1   4          4.18          4.87         1.73 o
  -9   2   4         11.53         12.75         3.23 o
  -8   2   4         48.86         48.77         5.34 o
  -7   2   4          0.17          0.14         0.81 o
  -6   2   4        220.40        244.79        13.77 o
  -5   2   4        174.59        188.64        15.72 o
  -4   2   4        336.34        291.34        16.98 o
  -3   2   4        132.28        132.29        18.98 o
  -2   2   4        231.23        272.78        10.86 o
  -1   2   4         55.73         51.90         3.97 o
   0   2   4         19.98         21.26         1.89 o
   1   2   4       1801.39       1755.19        55.28 o
   2   2   4       4037.89       4467.97        30.62 o
   3   2   4       1428.04       1761.27        30.45 o
   4   2   4        584.88        559.98        18.67 o
   5   2   4         63.12         85.31         7.85 o
   6   2   4        957.51       1097.52        30.95 o
   7   2   4        328.68        317.81        18.11 o
   8   2   4         68.70         58.69         6.30 o
   9   2   4         75.57         61.81        10.13 o
  10   2   4         13.86         17.46         5.49 o
  11   2   4          0.17          2.78         2.15 o
  12   2   4         23.03         20.94         4.74 o
  13   2   4          2.38          2.83         1.52 o
  -9   3   4          2.14          1.36         0.78 o
  -8   3   4        283.29        301.11        13.83 o
  -7   3   4         51.81         56.67         6.40 o
  -6   3   4        136.04        142.04        10.37 o
  -5   3   4        484.64        455.89        18.32 o
  -4   3   4         37.82         40.91         7.27 o
  -3   3   4         13.49          8.22         3.19 o
  -2   3   4       1146.01        903.36        28.66 o
  -1   3   4        606.01        807.70        64.80 o
   0   3   4         96.04         89.63         5.06 o
   1   3   4       1361.18       1293.13        94.94 o
   2   3   4         41.96         45.71         2.07 o
   3   3   4        126.60        157.56         9.54 o
   4   3   4        158.31        151.20        10.19 o
   5   3   4         10.42         11.06         2.93 o
   6   3   4        151.00        159.72        12.35 o
   7   3   4         78.22         84.64         9.75 o
   8   3   4          7.33          9.83         3.69 o
   9   3   4        199.39        187.82        17.72 o
  10   3   4          3.49          9.90         4.04 o
  11   3   4         10.16         11.79         4.01 o
  12   3   4          0.21          3.25         1.93 o
  -9   4   4          4.32          5.95         2.06 o
  -8   4   4         55.22         65.34         8.65 o
  -7   4   4         12.03         12.38         4.22 o
  -6   4   4          8.09          7.77         3.27 o
  -5   4   4         50.23         51.60         9.09 o
  -4   4   4          1.39          1.56         5.48 o
  -3   4   4        395.27        387.84        21.04 o
  -2   4   4        858.65        906.99        29.44 o
  -1   4   4       2718.18       2865.90       357.10 o
   0   4   4        988.09       1098.64        15.00 o
   1   4   4        617.59        666.49        38.89 o
   2   4   4        215.84        296.44         9.54 o
   3   4   4         94.85         91.34         7.65 o
   4   4   4          0.59          0.07         0.43 o
   5   4   4        427.06        433.25        19.63 o
   6   4   4        251.45        289.99        17.45 o
   7   4   4          4.44         10.97         3.57 o
   8   4   4         15.77         13.55         3.24 o
   9   4   4        109.88        120.30         9.47 o
  10   4   4         99.25        102.34        12.59 o
  11   4   4          0.28          8.82         3.85 o
  12   4   4         34.99         24.56         3.31 o
  -8   5   4         48.71         56.13         7.54 o
  -7   5   4         47.33         52.71         8.51 o
  -6   5   4          0.01          0.13         0.91 o
  -5   5   4         56.24         48.32         8.71 o
  -4   5   4         48.28         44.15         8.36 o
  -3   5   4         20.63         21.42         3.53 o
  -2   5   4         52.52         41.29         4.54 o
  -1   5   4        204.22        258.93        12.62 o
   0   5   4        291.27        336.55        10.50 o
   1   5   4        239.24        249.11         6.62 o
   2   5   4        501.79        569.43        51.62 o
   3   5   4         89.11        117.63         9.18 o
   4   5   4         12.62          8.66         2.51 o
   5   5   4        506.13        515.20        22.54 o
   6   5   4         70.60         76.82         9.32 o
   7   5   4        392.18        384.99        23.10 o
   8   5   4         80.26         79.26        10.76 o
   9   5   4         45.38         39.66         5.41 o
  10   5   4        130.71        117.60         8.86 o
  11   5   4          0.56          0.53         0.48 o
  12   5   4         10.64          8.42         1.77 o
  -8   6   4         43.79         52.92         4.76 o
  -7   6   4         98.47         95.48        11.01 o
  -6   6   4          9.18          9.55         3.83 o
  -5   6   4         35.09         36.59         7.56 o
  -4   6   4        101.02         96.69        12.42 o
  -3   6   4         82.83         95.20        11.75 o
  -2   6   4         62.96         61.99         5.93 o
  -1   6   4        138.25        138.13         8.39 o
   0   6   4         37.56         35.10         3.27 o
   1   6   4         53.61         58.01         4.22 o
   2   6   4        229.80        263.38        11.24 o
   3   6   4        902.75        982.87        27.97 o
   4   6   4        274.68        291.23        16.57 o
   5   6   4         56.18         70.42         8.74 o
   6   6   4          4.05          2.89         2.88 o
   7   6   4          1.74          0.33         0.58 o
   8   6   4          1.27          0.83         0.56 o
   9   6   4        384.66        397.95        17.27 o
  10   6   4         18.97         11.55         2.73 o
  11   6   4          2.73          2.26         1.55 o
  -8   7   4         11.52         16.08         3.26 o
  -7   7   4          0.01         -0.32         0.48 o
  -6   7   4         22.64         23.77         3.93 o
  -5   7   4         33.08         32.22         4.77 o
  -4   7   4          1.09          4.49         1.25 o
  -3   7   4         35.92         32.09         3.90 o
  -2   7   4         98.14        103.38         6.90 o
  -1   7   4         24.54         24.09         4.96 o
   0   7   4          0.26         -1.45         1.45 o
   1   7   4         82.44         85.29         5.56 o
   2   7   4         89.15        111.57         6.92 o
   3   7   4         11.87          7.97         5.31 o
   4   7   4          7.06          7.04         2.80 o
   5   7   4        101.31        110.05         8.35 o
   6   7   4          1.52          0.99         0.43 o
   7   7   4        255.47        230.20        13.37 o
   8   7   4          2.05          4.44         1.56 o
   9   7   4         12.17         12.51         3.06 o
  10   7   4         50.45         53.28         5.56 o
  11   7   4          3.02          3.21         1.70 o
  -7   8   4         19.53         24.98         4.45 o
  -6   8   4          0.72         -0.48         0.78 o
  -5   8   4         64.29         62.39         6.45 o
  -4   8   4         39.11         26.41         4.32 o
  -3   8   4          0.14          1.49         1.52 o
  -2   8   4         32.20         34.34         4.13 o
  -1   8   4         87.23         70.44         7.17 o
   0   8   4         45.19         46.42         5.82 o
   1   8   4         51.69         52.74         6.15 o
   2   8   4          0.03          1.34         1.11 o
   3   8   4        388.23        379.00        23.05 o
   4   8   4         20.80         19.12         3.77 o
   5   8   4        132.52        127.89         9.86 o
   6   8   4         54.52         50.37         6.25 o
   7   8   4         37.54         29.44         4.84 o
   8   8   4         72.83         73.08         7.40 o
   9   8   4        267.25        246.66        12.61 o
  10   8   4        114.57        114.19         7.53 o
  11   8   4         59.62         69.27         6.53 o
  -6   9   4          4.81          7.02         2.34 o
  -5   9   4          3.70          3.74         1.39 o
  -4   9   4         56.74         49.91         5.72 o
  -3   9   4        176.64        169.57        11.07 o
  -2   9   4         58.98         59.12         6.71 o
  -1   9   4        209.93        191.97        12.32 o
   0   9   4         11.19          8.64         2.48 o
   1   9   4         80.13         73.99         6.06 o
   2   9   4        112.19        105.17         9.04 o
   3   9   4        286.64        299.18        21.19 o
   4   9   4         12.89         15.31         3.37 o
   5   9   4          0.48          2.06         1.42 o
   6   9   4          0.31          2.96         2.63 o
   7   9   4         18.31         15.76         2.68 o
   8   9   4         71.79         68.58         6.75 o
   9   9   4         35.58         25.47         5.24 o
  10   9   4         60.57         74.02         7.41 o
  -5  10   4         12.43         16.13         3.66 o
  -4  10   4         52.08         35.68         6.49 o
  -3  10   4         23.35         18.29         4.66 o
  -2  10   4          1.84          2.75         1.95 o
  -1  10   4         19.56         17.89         5.30 o
   0  10   4        152.70        142.29        10.59 o
   1  10   4        143.73        144.07         8.61 o
   2  10   4         44.52         45.38        10.31 o
   3  10   4        782.68        805.61        24.27 o
   4  10   4        343.37        359.61        23.21 o
   5  10   4          0.21         -0.99         1.59 o
   6  10   4          7.34          6.19         1.84 o
   7  10   4        168.45        180.75        10.13 o
   8  10   4         41.44         34.33         6.08 o
   9  10   4          1.19          2.54         1.31 o
  -4  11   4        176.30        201.42         9.66 o
  -3  11   4        275.95        284.81        12.89 o
  -2  11   4         15.66         17.40         3.25 o
  -1  11   4        192.72        189.57        11.58 o
   0  11   4        141.78        146.40         6.99 o
   1  11   4         13.92         12.65         2.20 o
   2  11   4          0.16          0.17         2.20 o
   3  11   4         25.05         22.11         5.12 o
   4  11   4        109.11        111.69         8.48 o
   5  11   4         38.17         40.79         4.99 o
   6  11   4          7.83          7.90         1.95 o
   7  11   4          4.53          3.56         1.21 o
   8  11   4         14.25         15.96         3.43 o
  -3  12   4         81.75        100.94         6.44 o
  -2  12   4         80.07         78.77         6.70 o
  -1  12   4          0.15          1.48         4.67 o
   0  12   4         15.66         14.52         4.32 o
   1  12   4          2.14          1.81         0.77 o
   2  12   4         70.26         71.59         5.16 o
   3  12   4         12.49         12.52         2.51 o
   4  12   4          0.97          1.82         0.92 o
   5  12   4         12.09         10.19         2.93 o
   6  12   4          0.15          1.04         0.43 o
  -1  13   4          4.00         10.12         2.80 o
   0  13   4          1.28          3.10         1.71 o
   1  13   4         54.12         55.82         4.38 o
   2  13   4         21.81         25.06         3.09 o
   3  13   4         48.56         60.81         4.96 o
   4  13   4          2.32          0.47         1.25 o
   5  13   4          2.25          3.27         1.04 o
  -2 -12   5          3.74          3.38         1.42 o
  -1 -12   5         32.10         35.19         5.55 o
   0 -12   5         59.02         51.70         7.16 o
   1 -12   5         19.37         23.54         3.50 o
   2 -12   5          6.17          3.78         1.87 o
   3 -12   5         10.96         11.56         3.37 o
   4 -12   5          8.89          8.62         2.78 o
   5 -12   5         22.14         24.79         4.71 o
   6 -12   5         94.93        106.51         9.14 o
  -4 -11   5         81.12         92.72         8.12 o
  -3 -11   5         20.27         17.28         3.97 o
  -2 -11   5         36.23         33.22         6.09 o
  -1 -11   5         44.10         44.83         4.11 o
   0 -11   5          5.99          7.13         1.54 o
   1 -11   5          0.49          0.55         1.02 o
   2 -11   5         15.82         20.59         2.53 o
   3 -11   5         54.27         62.27         4.36 o
   4 -11   5          6.38          7.91         2.43 o
   5 -11   5         15.18         15.57         2.84 o
   6 -11   5         38.36         45.73         7.25 o
   7 -11   5        110.72        120.06        10.66 o
   8 -11   5          6.41          7.73         2.32 o
  -4 -10   5         29.97         34.04         5.54 o
  -3 -10   5          8.31          7.63         2.68 o
  -2 -10   5         58.90         63.46         6.07 o
  -1 -10   5          0.95          1.61         3.34 o
   0 -10   5         57.59         42.81         4.47 o
   1 -10   5         89.74         66.56         5.65 o
   2 -10   5          5.81          4.41         1.66 o
   3 -10   5          5.18          5.81         1.33 o
   4 -10   5         33.85         33.20         4.22 o
   5 -10   5        137.37        133.06         9.47 o
   6 -10   5         32.71         32.91         6.72 o
   7 -10   5          3.26          1.51         1.57 o
   8 -10   5         34.49         39.02         6.31 o
   9 -10   5          0.74          1.30         1.09 o
  -6  -9   5         21.30         25.24         4.09 o
  -5  -9   5         49.59         52.13         7.13 o
  -4  -9   5         63.21         68.34         9.11 o
  -3  -9   5         83.17         79.55        10.24 o
  -2  -9   5        162.41        164.17        10.75 o
  -1  -9   5         36.49         24.33         3.34 o
   0  -9   5          5.49          2.37         1.34 o
   1  -9   5          1.97          4.39         1.49 o
   2  -9   5         16.55         14.81         2.68 o
   3  -9   5          3.09          4.06         1.53 o
   4  -9   5        513.57        483.69        13.52 o
   5  -9   5        109.76        105.84         7.26 o
   6  -9   5          4.05          3.67         2.66 o
   7  -9   5         50.73         58.10         9.22 o
   8  -9   5         32.66         22.41         3.58 o
   9  -9   5         27.76         28.98         3.72 o
  -6  -8   5          0.12         -0.03         0.25 o
  -5  -8   5          6.98         11.86         3.68 o
  -4  -8   5         11.01         11.10         4.04 o
  -3  -8   5        169.71        173.18        10.87 o
  -2  -8   5          7.44         10.73         2.72 o
  -1  -8   5        132.13        126.02         7.67 o
   0  -8   5         15.97         14.51         3.15 o
   1  -8   5          0.22          0.39         0.67 o
   2  -8   5         75.23         75.74         5.99 o
   3  -8   5          9.27          8.65         1.30 o
   4  -8   5          0.00          1.28         0.83 o
   5  -8   5        320.21        270.95        11.70 o
   6  -8   5        496.71        437.07        26.42 o
   7  -8   5         25.58         23.86         3.42 o
   8  -8   5         25.26         18.87         3.54 o
   9  -8   5         42.56         50.45         5.53 o
  10  -8   5         69.08         69.00         5.47 o
  -7  -7   5          9.01         11.31         2.81 o
  -6  -7   5         55.95         67.91         8.66 o
  -5  -7   5         11.84         11.07         3.88 o
  -4  -7   5          1.18          0.10         1.41 o
  -3  -7   5         87.55         78.08         7.33 o
  -2  -7   5        819.29        725.58        30.42 o
  -1  -7   5         66.57         50.87         4.73 o
   0  -7   5        126.20        110.31         6.87 o
   1  -7   5        176.54        149.85         8.08 o
   2  -7   5          1.87          4.50         2.86 o
   3  -7   5        167.24        180.19        14.75 o
   4  -7   5          3.37          3.67         1.10 o
   5  -7   5         37.23         42.95         4.53 o
   6  -7   5        199.46        211.32        12.63 o
   7  -7   5          0.03          0.02         0.82 o
   8  -7   5        210.84        209.27        10.24 o
   9  -7   5          0.96          0.00         0.94 o
  10  -7   5          0.81          1.31         0.47 o
  11  -7   5         30.37         26.76         3.29 o
  -7  -6   5         12.60         14.34         3.61 o
  -6  -6   5          0.35         -0.39         1.11 o
  -5  -6   5         13.61         10.45         3.54 o
  -4  -6   5        111.50        103.93        12.75 o
  -3  -6   5        136.10        108.25        12.67 o
  -2  -6   5         55.16         55.85         5.99 o
  -1  -6   5          1.65          4.51         2.18 o
   0  -6   5          5.62          2.67         1.08 o
   1  -6   5        193.63        225.12        16.45 o
   2  -6   5        232.79        266.18        17.25 o
   3  -6   5         69.57         87.11         7.25 o
   4  -6   5        119.78        131.33         8.36 o
   5  -6   5          6.37          7.70         3.19 o
   6  -6   5         51.74         47.42         5.70 o
   7  -6   5         33.94         39.14         5.41 o
   8  -6   5         91.32         88.87         6.72 o
   9  -6   5          3.11          2.94         1.17 o
  10  -6   5         81.38         89.05        11.25 o
  11  -6   5         32.17         46.37         6.95 o
  12  -6   5         20.40         20.37         3.69 o
  -7  -5   5          0.81          1.32         0.79 o
  -6  -5   5         45.62         46.32         5.44 o
  -5  -5   5         71.35         87.38        14.04 o
  -4  -5   5         81.55         88.60         8.07 o
  -3  -5   5         40.87         33.55         6.90 o
  -2  -5   5         71.32         74.06         9.93 o
  -1  -5   5         49.34         49.33         7.75 o
   0  -5   5        151.86        157.92        13.37 o
   1  -5   5        167.00        163.95        12.83 o
   2  -5   5        128.69        117.04         7.24 o
   3  -5   5          3.10          4.30         1.06 o
   4  -5   5         24.43         30.30         3.56 o
   5  -5   5          0.00         -1.93         1.93 o
   6  -5   5         27.42         26.00         5.72 o
   7  -5   5          0.33          0.58         1.24 o
   8  -5   5         28.24         24.38         3.55 o
   9  -5   5        260.09        262.58        11.52 o
  10  -5   5         20.89         15.46         4.65 o
  11  -5   5         55.39         53.38         8.18 o
  12  -5   5          1.40          0.80         0.20 o
  -8  -4   5          1.18          0.83         0.45 o
  -7  -4   5         42.71         41.71         4.77 o
  -6  -4   5          5.70          4.52         1.65 o
  -5  -4   5          0.60         -0.19         1.06 o
  -4  -4   5          6.20          6.81         2.22 o
  -3  -4   5        138.72        137.30        13.73 o
  -2  -4   5         80.76        106.03        11.55 o
  -1  -4   5        320.77        278.25        17.58 o
   0  -4   5         10.41         10.66         3.12 o
   1  -4   5        149.83        153.74        11.33 o
   2  -4   5         77.98         89.29         4.56 o
   3  -4   5         97.36        108.66         8.09 o
   4  -4   5        289.75        322.40        11.22 o
   5  -4   5        387.94        399.36        16.58 o
   6  -4   5         25.96         26.67         3.64 o
   7  -4   5         30.69         24.41         5.43 o
   8  -4   5          0.00          2.12         1.18 o
   9  -4   5         69.73         67.40         5.91 o
  10  -4   5          9.13         13.09         4.66 o
  11  -4   5        371.40        378.18        22.39 o
  12  -4   5         41.89         52.78         7.30 o
  -8  -3   5         15.97         15.80         3.85 o
  -7  -3   5         20.84         20.61         5.14 o
  -6  -3   5          2.37          0.49         2.11 o
  -5  -3   5          9.36         11.61         2.83 o
  -4  -3   5         30.54         29.18         4.58 o
  -3  -3   5        102.67        110.80        11.79 o
  -2  -3   5        214.83        257.37        17.10 o
  -1  -3   5        277.84        433.24        20.25 o
   0  -3   5        177.79        121.73        10.04 o
   1  -3   5        191.10        218.46         8.95 o
   2  -3   5          7.18          3.08         1.49 o
   3  -3   5        271.18        294.74         9.38 o
   4  -3   5        421.29        442.39        37.39 o
   5  -3   5         18.88         25.59         3.92 o
   6  -3   5         29.13         32.32         3.91 o
   7  -3   5          3.68          1.64         5.22 o
   8  -3   5        284.23        300.94        14.82 o
   9  -3   5         70.27         70.82         6.07 o
  10  -3   5         42.13         43.00         5.71 o
  11  -3   5        232.49        227.89        12.32 o
  12  -3   5         32.87         31.72         5.68 o
  -8  -2   5        147.83        146.40        12.53 o
  -7  -2   5         12.12         14.53         4.55 o
  -6  -2   5          2.57          1.16         1.63 o
  -5  -2   5         22.46         30.28         6.90 o
  -4  -2   5          1.86          4.93         2.40 o
  -3  -2   5          9.42          7.19         2.79 o
  -2  -2   5         26.51         40.04         6.24 o
  -1  -2   5          2.26          1.41         0.97 o
   0  -2   5       1198.73       1195.21        68.77 o
   1  -2   5          7.42          7.78         1.39 o
   2  -2   5          8.76         18.40         1.55 o
   3  -2   5        272.34        304.58        23.59 o
   4  -2   5        342.08        449.35        16.88 o
   5  -2   5        217.38        261.55        14.10 o
   6  -2   5         64.91         94.14         9.14 o
   7  -2   5         79.78         77.34         8.84 o
   8  -2   5        151.97        154.41        10.05 o
   9  -2   5         21.33         20.56         3.21 o
  10  -2   5        108.50        108.21         9.16 o
  11  -2   5        644.92        675.49        21.85 o
  12  -2   5         22.93         25.36         3.70 o
  13  -2   5         30.00         30.99         4.65 o
  -9  -1   5          0.08         -0.28         0.64 o
  -8  -1   5          1.37          2.51         1.43 o
  -7  -1   5         81.96         90.80        11.50 o
  -6  -1   5        332.34        319.98        22.55 o
  -5  -1   5          2.65          3.54         2.62 o
  -4  -1   5         17.61         14.42         2.92 o
  -3  -1   5        198.66        177.20        13.82 o
  -2  -1   5        166.93        168.31         8.83 o
  -1  -1   5         48.71         56.85        11.67 o
   0  -1   5        698.93        842.93        23.49 o
   1  -1   5          2.23          1.33         0.55 o
   2  -1   5       1365.10       1475.13        23.52 o
   3  -1   5        344.27        375.71         9.10 o
   4  -1   5        685.96        709.22        25.83 o
   5  -1   5         32.34         31.65         4.81 o
   6  -1   5        209.41        188.62        12.65 o
   7  -1   5        238.07        239.19        15.34 o
   8  -1   5        537.14        549.65        25.06 o
   9  -1   5        414.28        443.57        27.04 o
  10  -1   5         68.38         81.99         8.09 o
  11  -1   5        186.90        190.24        11.73 o
  12  -1   5          3.85          1.58         0.83 o
  13  -1   5          1.20          1.30         0.88 o
  -9   0   5         11.81         11.77         2.73 o
  -8   0   5         28.29         25.81         5.31 o
  -7   0   5        131.04        137.45        14.10 o
  -6   0   5        223.93        212.09        18.40 o
  -5   0   5        161.05        213.11        18.20 o
  -4   0   5          0.76         -1.20         7.07 o
  -3   0   5        213.39        203.72        16.95 o
  -2   0   5       1010.09        982.43        50.58 o
  -1   0   5         90.45        101.91         4.76 o
   0   0   5        272.28        263.82        13.12 o
   1   0   5        155.83        143.18         6.09 o
   2   0   5       3544.46       3664.68       239.80 o
   3   0   5        316.84        434.68        10.54 o
   4   0   5        811.33        741.56        21.39 o
   5   0   5          5.31          2.04         0.86 o
   6   0   5         10.18          8.75         1.81 o
   7   0   5        875.25        854.50        90.13 o
   8   0   5        189.86        166.59        15.04 o
   9   0   5         15.59         10.89         2.89 o
  10   0   5          6.04          4.55         1.82 o
  11   0   5          0.02          0.07         0.74 o
  12   0   5          1.00          0.85         1.12 o
  13   0   5         38.51         49.03         6.18 o
  -8   1   5         34.89         37.19         6.27 o
  -7   1   5          3.29          1.94         1.61 o
  -6   1   5         57.21         57.49         9.30 o
  -5   1   5        722.80        730.18        33.56 o
  -4   1   5        385.65        350.16        15.31 o
  -3   1   5        157.74        162.52         9.50 o
  -2   1   5         64.78         63.63         5.28 o
  -1   1   5        148.01        162.18         5.93 o
   0   1   5         67.11         86.72         7.78 o
   1   1   5        261.24        276.96        10.32 o
   2   1   5        969.69        963.28       125.14 o
   3   1   5        952.37       1002.20        32.69 o
   4   1   5       1194.61       1262.05        25.23 o
   5   1   5         64.78         76.24         5.20 o
   6   1   5          7.25          9.07         1.95 o
   7   1   5        495.45        412.69        46.11 o
   8   1   5         28.05         23.80         5.53 o
   9   1   5          0.34          0.21         0.98 o
  10   1   5          0.35          1.92         1.48 o
  11   1   5         20.53         16.61         3.32 o
  12   1   5         25.36         24.82         5.51 o
  13   1   5        182.19        175.19        11.79 o
  -8   2   5         40.65         40.01         6.17 o
  -7   2   5        246.05        249.25        12.52 o
  -6   2   5         13.98         15.84         3.26 o
  -5   2   5        100.33        100.75         8.78 o
  -4   2   5         70.25         64.85         6.72 o
  -3   2   5         51.81         43.19         4.87 o
  -2   2   5          3.52          1.07         4.04 o
  -1   2   5         23.26         29.67         4.99 o
   0   2   5        171.61        168.91        11.52 o
   1   2   5         75.85         74.18         4.21 o
   2   2   5        494.08        468.78        41.49 o
   3   2   5        323.66        298.14        23.34 o
   4   2   5        245.22        213.51         9.30 o
   5   2   5         84.74        110.67         9.35 o
   6   2   5         37.10         43.04         6.21 o
   7   2   5        222.30        234.80        15.78 o
   8   2   5          1.24          0.51         1.24 o
   9   2   5          0.22          0.21         0.87 o
  10   2   5          1.68          0.46         1.59 o
  11   2   5          2.69          0.57         1.53 o
  12   2   5          6.92          6.94         2.41 o
  13   2   5          6.41          5.84         2.05 o
  -8   3   5         32.30         32.51         5.10 o
  -7   3   5         64.39         66.34         6.29 o
  -6   3   5         41.07         35.27         5.01 o
  -5   3   5          6.21          3.01         1.12 o
  -4   3   5        232.41        243.81        15.35 o
  -3   3   5        100.58        114.98        11.85 o
  -2   3   5        767.45        994.85        33.31 o
  -1   3   5          1.38          0.35         0.77 o
   0   3   5        386.80        415.45        24.54 o
   1   3   5          3.83          5.44         2.10 o
   2   3   5        187.41        153.65         6.33 o
   3   3   5        149.63        171.01         5.92 o
   4   3   5        326.80        345.07        10.85 o
   5   3   5       1635.85       1653.05        37.88 o
   6   3   5        196.36        186.97        13.67 o
   7   3   5         17.82         30.10         5.64 o
   8   3   5          0.83          1.55         0.95 o
   9   3   5          1.24         -0.18         0.82 o
  10   3   5          9.28         17.69         5.38 o
  11   3   5          4.32          9.47         3.29 o
  12   3   5         73.21         68.34         8.73 o
  13   3   5          2.97          2.60         0.84 o
  -8   4   5         70.24         68.58         5.39 o
  -7   4   5         17.69         13.78         4.09 o
  -6   4   5         30.09         23.56         5.86 o
  -5   4   5         83.14         80.91        11.32 o
  -4   4   5         22.32         20.85         5.44 o
  -3   4   5          0.08          1.53         1.44 o
  -2   4   5       1014.60       1011.97        35.10 o
  -1   4   5        125.68        126.46        11.42 o
   0   4   5        298.01        324.22        15.59 o
   1   4   5         30.28         29.73         3.17 o
   2   4   5         34.93         39.83         5.69 o
   3   4   5         25.21         17.73         2.62 o
   4   4   5        411.65        464.28        19.30 o
   5   4   5         29.64         36.91         5.92 o
   6   4   5         40.17         50.84         7.34 o
   7   4   5        217.58        241.80        17.06 o
   8   4   5         37.24         42.05         4.40 o
   9   4   5          2.83          4.15         1.86 o
  10   4   5         14.87          5.09         2.63 o
  11   4   5          9.85          5.00         2.31 o
  12   4   5          6.38          4.49         1.42 o
  -8   5   5         19.81         22.85         2.75 o
  -7   5   5         40.47         43.27         7.01 o
  -6   5   5        154.25        151.03        14.56 o
  -5   5   5        113.68        102.38        12.70 o
  -4   5   5          0.41          0.40         0.21 o
  -3   5   5        256.85        230.02        18.76 o
  -2   5   5         57.07         41.37         4.90 o
  -1   5   5        160.10        167.52        17.78 o
   0   5   5        120.49        107.87         5.72 o
   1   5   5        195.52        194.20        17.77 o
   2   5   5        695.22        805.81        27.20 o
   3   5   5         42.57         34.35         3.82 o
   4   5   5          7.54          3.25         1.65 o
   5   5   5          2.92          9.68         3.05 o
   6   5   5          3.84          5.46         2.48 o
   7   5   5         50.02         48.60         5.60 o
   8   5   5         62.52         68.29        10.12 o
   9   5   5         37.00         31.88         4.80 o
  10   5   5         47.41         43.64         5.40 o
  11   5   5         17.14         17.01         3.24 o
  12   5   5          0.35         -0.06         0.35 o
  -7   6   5         10.62         12.64         2.49 o
  -6   6   5         32.37         37.21         4.91 o
  -5   6   5          0.09          0.33         1.48 o
  -4   6   5         14.48         23.39         5.97 o
  -3   6   5         10.18         13.19         4.40 o
  -2   6   5          3.71          2.03         1.30 o
  -1   6   5         96.91         95.18         7.33 o
   0   6   5         18.28         26.81         3.78 o
   1   6   5         17.29         11.68         2.43 o
   2   6   5        335.75        371.24        14.05 o
   3   6   5          2.96          5.97         2.63 o
   4   6   5         28.96         32.66         4.18 o
   5   6   5          0.10          0.11         0.35 o
   6   6   5         86.27         86.42         7.39 o
   7   6   5         26.23         21.80         4.07 o
   8   6   5        282.95        247.15        14.49 o
   9   6   5         17.16         17.30         3.53 o
  10   6   5         20.96         23.52         4.56 o
  11   6   5          1.63          2.49         1.12 o
  12   6   5          0.00          0.64         1.06 o
  -7   7   5         25.15         18.71         2.59 o
  -6   7   5         75.89         78.26         6.55 o
  -5   7   5          0.70          1.55         2.31 o
  -4   7   5         15.01         23.47         4.11 o
  -3   7   5          0.02          0.29         0.41 o
  -2   7   5          5.32          2.71         1.63 o
  -1   7   5          3.75          4.25         1.38 o
   0   7   5          0.25          1.13         1.65 o
   1   7   5          4.12          4.25         5.66 o
   2   7   5        241.25        256.07        12.52 o
   3   7   5          0.02          1.56         1.25 o
   4   7   5         12.19         13.25         4.27 o
   5   7   5          5.34          2.92         2.15 o
   6   7   5          4.88          4.10         1.25 o
   7   7   5          1.41          1.20         1.42 o
   8   7   5        644.96        589.11        21.28 o
   9   7   5         13.48         15.74         3.28 o
  10   7   5          2.05          0.69         0.94 o
  11   7   5          0.51          4.48         2.11 o
  -6   8   5          8.67          5.16         1.47 o
  -5   8   5          0.02          0.06         0.80 o
  -4   8   5         74.59         68.32         6.74 o
  -3   8   5          7.73         10.72         2.16 o
  -2   8   5         32.81         34.41         4.02 o
  -1   8   5        158.17        148.96        10.53 o
   0   8   5          6.69          7.61         3.48 o
   1   8   5        119.86        116.48         9.40 o
   2   8   5         10.84          9.26         2.56 o
   3   8   5         33.58         30.20         6.73 o
   4   8   5          5.81          8.18         3.51 o
   5   8   5        136.26        125.69         9.77 o
   6   8   5          0.26         -3.08         3.08 o
   7   8   5         23.93         20.44         3.90 o
   8   8   5         20.39         18.80         3.67 o
   9   8   5         10.53          8.28         2.29 o
  10   8   5          2.93          0.88         1.39 o
  -5   9   5          6.97          5.24         1.90 o
  -3   9   5         47.67         39.71         7.24 o
  -2   9   5          1.03         -0.27         1.75 o
  -1   9   5         19.64         13.92         4.66 o
   0   9   5        115.82         88.38         8.41 o
   1   9   5         26.63         20.27         4.74 o
   2   9   5          9.04         13.67         4.86 o
   3   9   5         18.26         19.62         5.76 o
   4   9   5         53.28         49.62         8.69 o
   5   9   5          1.10          0.03         1.34 o
   6   9   5         32.51         29.25         6.76 o
   7   9   5        152.04        164.73        15.44 o
   8   9   5         12.32         16.24         4.57 o
   9   9   5          0.63         -0.65         0.79 o
  10   9   5         42.42         49.84         6.14 o
  -5  10   5          0.17          0.24         0.88 o
  -4  10   5         26.10         22.31         4.55 o
  -3  10   5         17.04         16.30         3.02 o
  -2  10   5         34.07         28.67         4.31 o
  -1  10   5         65.51         59.02         6.55 o
   0  10   5         59.89         61.64         6.89 o
   1  10   5          4.43          6.21         5.21 o
   2  10   5         55.08         57.00         6.50 o
   3  10   5          1.77          3.78         3.13 o
   4  10   5         24.68         22.73         4.07 o
   5  10   5        168.38        170.11        10.88 o
   6  10   5          0.28         -0.20         0.60 o
   7  10   5         27.72         34.19         4.38 o
   8  10   5          1.27          0.60         0.94 o
   9  10   5          7.31          4.73         1.99 o
  -4  11   5          7.86          9.17         2.53 o
  -3  11   5         82.83         77.99         5.97 o
  -2  11   5          0.72          0.96         1.96 o
  -1  11   5         44.18         43.62         5.30 o
   0  11   5         75.10         81.17         9.04 o
   1  11   5          8.85         14.73         4.61 o
   2  11   5          3.28          1.95         1.20 o
   3  11   5         72.92         76.41         7.04 o
   4  11   5          0.12         -0.03         0.52 o
   5  11   5         64.76         59.38         5.89 o
   6  11   5         12.37         15.64         2.78 o
   7  11   5          3.30          0.89         0.55 o
   8  11   5         39.47         44.74         5.86 o
  -2  12   5         12.80         14.62         3.55 o
  -1  12   5          0.18          1.24         2.00 o
   0  12   5          8.36          9.15         3.43 o
   1  12   5          3.73          4.28         1.81 o
   2  12   5          0.06          0.06         0.79 o
   3  12   5         40.08         34.18         3.37 o
   4  12   5          6.79          6.64         1.78 o
   5  12   5         86.65         99.79         5.41 o
   6  12   5          1.67          3.57         1.19 o
   7  12   5         70.08         83.50         7.38 o
   2  13   5         15.82         15.13         3.08 o
   3  13   5         64.35         65.01         6.64 o
   4  13   5        125.83        134.08         9.31 o
  -1 -12   6         10.59         16.64         3.39 o
   0 -12   6         32.64         30.95         4.98 o
   1 -12   6         12.45         13.88         2.48 o
   2 -12   6         23.53         26.78         5.00 o
   3 -12   6          0.80          0.98         0.69 o
   4 -12   6        119.63        107.89         9.43 o
   5 -12   6          0.44         -0.73         0.91 o
   6 -12   6          8.95          8.63         2.28 o
  -3 -11   6        163.17        184.61        11.33 o
  -2 -11   6        109.12        114.80        10.32 o
  -1 -11   6          8.95         10.56         2.24 o
   0 -11   6          6.72          6.12         1.76 o
   1 -11   6          9.38          8.04         2.07 o
   2 -11   6          7.93         11.15         2.53 o
   3 -11   6         86.19         82.41         9.96 o
   4 -11   6         78.08         77.56         6.53 o
   5 -11   6         94.99        102.31         7.30 o
   6 -11   6          2.91          3.95         1.99 o
   7 -11   6          0.24          0.20         0.53 o
   8 -11   6         12.54         16.37         3.27 o
  -4 -10   6         80.19         84.69         8.06 o
  -3 -10   6         23.15         24.92         5.04 o
  -2 -10   6         36.07         33.68         6.40 o
  -1 -10   6          6.07          3.98         1.87 o
   0 -10   6         15.74         14.53         2.48 o
   1 -10   6          3.15          5.38         1.63 o
   2 -10   6        133.50        116.94         7.34 o
   3 -10   6         88.88         81.35         7.62 o
   4 -10   6         12.64          7.60         2.24 o
   5 -10   6         24.87         21.98         3.75 o
   6 -10   6         19.16         20.76         3.41 o
   7 -10   6         20.91         25.44         5.42 o
   8 -10   6         17.12         21.92         4.66 o
   9 -10   6          0.32         -0.62         0.94 o
  -5  -9   6         41.61         31.24         4.70 o
  -4  -9   6         28.11         27.22         5.13 o
  -3  -9   6         15.45         18.70         4.72 o
  -2  -9   6         67.18         70.92         9.51 o
  -1  -9   6        313.60        311.19        11.59 o
   0  -9   6          3.92          3.16         1.20 o
   1  -9   6          4.57          4.88         1.58 o
   2  -9   6          5.41          6.77         1.84 o
   3  -9   6         81.53         77.55         5.27 o
   4  -9   6         27.54         23.84         3.41 o
   5  -9   6        297.99        296.59        14.66 o
   6  -9   6          5.75          5.39         2.94 o
   7  -9   6         10.79          9.87         2.44 o
   8  -9   6         21.45         23.86         3.66 o
   9  -9   6         10.72         14.29         3.85 o
  -5  -8   6         23.83         27.72         3.55 o
  -4  -8   6         10.01          9.89         2.29 o
  -3  -8   6         73.58         88.62         7.66 o
  -2  -8   6          4.96          3.31         2.07 o
  -1  -8   6          4.98          5.64         1.60 o
   0  -8   6          0.41          1.59         0.91 o
   1  -8   6         42.93         39.15         4.39 o
   2  -8   6         38.63         28.12         3.70 o
   3  -8   6         47.73         51.44         4.29 o
   4  -8   6        622.07        584.68        17.25 o
   5  -8   6        383.42        380.91        17.00 o
   6  -8   6         84.91         94.38         8.30 o
   7  -8   6         16.64         14.39         4.62 o
   8  -8   6         82.55         89.40         7.82 o
   9  -8   6          3.93          4.65         1.39 o
  10  -8   6        141.09        148.78         7.99 o
  -6  -7   6        118.10        128.93        10.47 o
  -5  -7   6         51.16         58.19         8.14 o
  -4  -7   6          5.74          7.45         3.05 o
  -3  -7   6          3.50          2.48         1.12 o
  -2  -7   6        648.13        573.34        29.49 o
  -1  -7   6         59.69         60.35         5.31 o
   0  -7   6          1.41          1.47         0.93 o
   1  -7   6        374.96        332.19        12.32 o
   2  -7   6        292.07        257.82        11.01 o
   3  -7   6        166.85        161.70         7.46 o
   4  -7   6         29.33         24.77         3.42 o
   5  -7   6        112.35        119.19         9.39 o
   6  -7   6        129.46        132.54         9.86 o
   7  -7   6         64.25         67.07         7.13 o
   8  -7   6        575.27        575.21        17.01 o
   9  -7   6        515.59        510.62        15.29 o
  10  -7   6        314.21        343.41        18.94 o
  11  -7   6          2.22          2.80         1.63 o
  -7  -6   6          0.01          1.06         0.52 o
  -6  -6   6         10.89          9.40         2.84 o
  -5  -6   6        162.77        164.27        14.42 o
  -4  -6   6         96.69         91.39        11.59 o
  -3  -6   6          6.42          8.25         3.45 o
  -2  -6   6         31.42         23.41         6.01 o
  -1  -6   6        195.59        202.14        11.77 o
   0  -6   6          0.41          0.80         0.68 o
   1  -6   6        814.55        803.28        33.30 o
   2  -6   6        945.40        835.90        32.78 o
   3  -6   6        962.78        855.93        31.89 o
   4  -6   6         26.75         27.47         5.71 o
   5  -6   6         29.25         38.96         5.19 o
   6  -6   6          9.61          8.03         3.92 o
   7  -6   6          0.44          0.35         0.70 o
   8  -6   6          0.29          0.33         1.21 o
   9  -6   6        157.23        148.38         8.61 o
  10  -6   6        126.09        121.45         8.73 o
  11  -6   6         97.73        105.04        10.36 o
  -7  -5   6          0.24          0.41         0.37 o
  -6  -5   6         27.07         30.63         4.02 o
  -5  -5   6         25.36         22.99         3.93 o
  -4  -5   6         41.93         38.62         5.29 o
  -3  -5   6          7.07          6.13         2.04 o
  -2  -5   6         63.88         43.53         7.97 o
  -1  -5   6         53.19         53.68         8.47 o
   0  -5   6          0.46         -0.19         0.68 o
   1  -5   6        297.83        270.72        18.03 o
   2  -5   6        897.95        706.97        27.80 o
   3  -5   6         46.74         47.90         4.93 o
   4  -5   6         53.39         52.92        10.24 o
   5  -5   6          5.36          4.84         1.48 o
   6  -5   6         47.64         32.10         4.15 o
   7  -5   6        175.05        192.62        16.91 o
   8  -5   6          0.18         -0.15         1.38 o
   9  -5   6        133.77        129.29         8.19 o
  10  -5   6        131.90        127.35         7.75 o
  11  -5   6         78.62         79.86         9.90 o
  12  -5   6          2.10          0.49         0.97 o
  -7  -4   6        149.70        160.87        12.08 o
  -6  -4   6        263.34        267.79        12.58 o
  -5  -4   6        117.17        119.53        10.62 o
  -4  -4   6          6.08          8.72         2.57 o
  -3  -4   6          6.28          6.30         2.13 o
  -2  -4   6         77.96         73.30         7.08 o
  -1  -4   6        180.43        156.69        14.39 o
   0  -4   6         17.46         15.33         3.89 o
   1  -4   6         81.44         93.30         9.81 o
   2  -4   6        443.53        397.96        28.91 o
   3  -4   6         28.67         37.29         5.63 o
   4  -4   6         13.54         16.44         3.70 o
   5  -4   6         20.34         26.74         5.44 o
   6  -4   6        359.70        373.35        34.23 o
   7  -4   6        261.50        252.82        18.94 o
   8  -4   6          3.21          2.09         1.06 o
   9  -4   6          2.93          3.52         1.57 o
  10  -4   6          5.21          3.18         1.24 o
  11  -4   6          9.11         13.37         4.41 o
  12  -4   6         12.27         11.68         3.59 o
  -7  -3   6         69.41         76.32         8.94 o
  -6  -3   6        198.91        187.79        16.00 o
  -5  -3   6        129.54        123.38        12.83 o
  -4  -3   6         22.41         19.84         3.90 o
  -3  -3   6         41.02         36.68         7.37 o
  -2  -3   6          2.01         -2.34         2.34 o
  -1  -3   6        569.31        637.22        27.13 o
   0  -3   6        101.52         93.73         9.74 o
   1  -3   6         52.85         59.76         7.44 o
   2  -3   6        674.45        596.92        22.08 o
   3  -3   6        320.18        345.10        16.58 o
   4  -3   6         46.16         44.40         6.09 o
   5  -3   6        271.61        255.69        49.86 o
   6  -3   6         45.72         58.61         5.65 o
   7  -3   6         41.02         23.01         8.16 o
   8  -3   6         20.83         21.43         6.98 o
   9  -3   6        149.35        156.06         9.16 o
  10  -3   6       1075.58       1187.49        44.81 o
  11  -3   6          0.04         -0.11         0.60 o
  12  -3   6          4.62          2.82         1.19 o
  13  -3   6          1.06          1.63         0.80 o
  -8  -2   6         12.56         14.32         3.20 o
  -7  -2   6         50.06         61.25         8.33 o
  -6  -2   6         79.65         86.77        11.14 o
  -5  -2   6         63.66         63.53         9.97 o
  -4  -2   6         11.49          8.31         2.41 o
  -3  -2   6          5.73          4.98         1.98 o
  -2  -2   6         45.41         51.44         7.66 o
  -1  -2   6        433.53        277.97        16.85 o
   0  -2   6         40.61         30.12         3.49 o
   1  -2   6        146.88        165.33         7.65 o
   2  -2   6         23.18         33.25         4.91 o
   3  -2   6         19.24         19.86         3.70 o
   4  -2   6         24.77         39.83         4.17 o
   5  -2   6        275.73        331.30        34.17 o
   6  -2   6        246.40        207.15        14.01 o
   7  -2   6          1.18         -0.35         1.37 o
   8  -2   6          1.09          1.28         1.21 o
   9  -2   6         66.18         64.32         7.22 o
  10  -2   6        240.72        261.31        18.54 o
  11  -2   6          0.01         -0.03         1.39 o
  12  -2   6         44.25         43.69         4.87 o
  13  -2   6          1.16          2.30         1.55 o
  -8  -1   6          6.49          5.01         2.00 o
  -7  -1   6         72.60         64.29         8.74 o
  -6  -1   6         18.93         24.09         5.85 o
  -5  -1   6        209.18        214.45        18.43 o
  -4  -1   6         41.06         39.19         7.82 o
  -3  -1   6         25.30         25.76         6.07 o
  -2  -1   6         42.39         50.92         7.58 o
  -1  -1   6         37.39         50.04         7.20 o
   0  -1   6       2236.55       2454.82        56.44 o
   1  -1   6         20.54         34.49         3.45 o
   2  -1   6       1757.65       1831.82       125.52 o
   3  -1   6       1222.74       1478.63        64.90 o
   4  -1   6       1614.54       1848.76        35.73 o
   5  -1   6        215.55        243.14        14.29 o
   6  -1   6          1.67          3.43         1.98 o
   7  -1   6        334.84        358.01        19.94 o
   8  -1   6         74.22         68.05         6.96 o
   9  -1   6         42.26         39.47         4.44 o
  10  -1   6        159.45        149.18        14.27 o
  11  -1   6        139.18        133.57         9.94 o
  12  -1   6        159.02        165.83         9.78 o
  13  -1   6         75.64         76.75         7.71 o
  -8   0   6         10.16         11.18         2.88 o
  -7   0   6        298.50        305.84        19.10 o
  -6   0   6         31.77         30.16         6.71 o
  -5   0   6         14.62         13.38         4.47 o
  -4   0   6         35.44         38.35         7.77 o
  -3   0   6        335.07        320.30        21.44 o
  -2   0   6          2.46         -0.49         0.72 o
  -1   0   6          2.16          3.88         1.16 o
   0   0   6        120.23        132.03        10.72 o
   1   0   6        286.66        342.72        10.75 o
   2   0   6         49.93         39.09         6.80 o
   3   0   6         47.92         64.72         4.42 o
   4   0   6         19.61         25.38         2.87 o
   5   0   6        972.22       1199.56       100.74 o
   6   0   6          9.73         14.85         3.82 o
   7   0   6         41.53         47.66         7.11 o
   8   0   6        191.80        193.26        11.63 o
   9   0   6         35.16         38.93         5.40 o
  10   0   6        131.88        149.57        15.98 o
  11   0   6         43.35         40.43         5.39 o
  12   0   6          0.36          1.07         0.93 o
  13   0   6         22.23         20.17         4.06 o
  -8   1   6          0.75          0.36         0.43 o
  -7   1   6         18.67         22.14         4.89 o
  -6   1   6          0.01         -1.51         1.71 o
  -5   1   6        425.71        437.01        26.07 o
  -4   1   6         11.27         18.76         5.34 o
  -3   1   6          0.20          2.38         1.95 o
  -2   1   6         54.21         60.26         8.45 o
  -1   1   6        278.51        253.66        16.44 o
   0   1   6         68.25         63.92         7.47 o
   1   1   6        407.69        448.27        12.14 o
   2   1   6        399.48        435.10        67.47 o
   3   1   6         28.09         23.19         2.64 o
   4   1   6         22.43         22.83         2.91 o
   5   1   6         11.91         25.25         4.44 o
   6   1   6        327.79        283.54        20.90 o
   7   1   6        234.85        222.02        10.74 o
   8   1   6        279.28        266.67        12.80 o
   9   1   6         13.74         12.97         3.20 o
  10   1   6         84.38         81.63         8.01 o
  11   1   6         14.75         27.77        12.60 o
  12   1   6         69.91         70.85         6.24 o
  13   1   6         29.33         37.64         5.56 o
  -8   2   6          2.65          2.27         1.40 o
  -7   2   6         66.66         64.06         8.22 o
  -6   2   6         23.67         25.99         4.00 o
  -5   2   6         92.44         86.10         7.91 o
  -4   2   6          0.30          4.88         2.69 o
  -3   2   6         33.84         32.58         4.76 o
  -2   2   6         62.30         60.77         8.72 o
  -1   2   6         40.35         36.61         6.46 o
   0   2   6         48.12         56.62         7.43 o
   1   2   6         22.26         27.11         4.61 o
   2   2   6        397.65        382.01        10.90 o
   3   2   6        730.62        825.16        46.86 o
   4   2   6        309.41        344.56        57.90 o
   5   2   6        117.10        110.14         6.68 o
   6   2   6        592.59        625.92       110.33 o
   7   2   6       1054.08        889.91        22.11 o
   8   2   6        322.66        287.39        19.45 o
   9   2   6        152.31        175.28        14.53 o
  10   2   6        135.13        139.30        10.32 o
  11   2   6         24.56         23.93         3.92 o
  12   2   6         18.47         22.22         5.06 o
  13   2   6         49.25         54.11         6.51 o
  -7   3   6         94.20        101.55         7.00 o
  -6   3   6          1.06          0.42         0.70 o
  -5   3   6         10.09         11.90         2.80 o
  -4   3   6        162.31        174.48        11.38 o
  -3   3   6        885.69        866.46        24.86 o
  -2   3   6        415.32        411.73        23.24 o
  -1   3   6        200.47        180.68        14.54 o
   0   3   6        156.80        145.21        12.35 o
   1   3   6          3.43          5.52         2.33 o
   2   3   6          0.74         -0.05         0.49 o
   3   3   6        123.31        171.96        12.32 o
   4   3   6        547.34        600.67        50.06 o
   5   3   6          2.21          1.92         1.31 o
   6   3   6         71.62         70.32         5.88 o
   7   3   6       1131.61       1266.58        34.42 o
   8   3   6        212.14        231.54        23.26 o
   9   3   6         59.17         53.32        12.65 o
  10   3   6         28.51         26.43         4.45 o
  11   3   6         31.70         26.19         6.23 o
  12   3   6          5.07          5.17         2.57 o
  13   3   6          0.30          0.89         0.62 o
  -7   4   6         29.31         31.27         3.79 o
  -6   4   6         63.19         58.55         8.58 o
  -5   4   6          2.84          4.09         2.51 o
  -4   4   6          0.27         -0.48         2.35 o
  -3   4   6         71.03         72.19        10.39 o
  -2   4   6         11.85         12.03         4.25 o
  -1   4   6        908.62        826.05        31.62 o
   0   4   6        464.88        578.16        25.95 o
   1   4   6        549.79        658.67        27.78 o
   2   4   6         36.59         29.09         5.25 o
   3   4   6         25.00         22.40         4.68 o
   4   4   6        107.67        117.60        11.06 o
   5   4   6        285.34        270.36        11.13 o
   6   4   6          0.04         -0.06         0.95 o
   7   4   6         50.24         47.57         5.43 o
   8   4   6        106.65        110.43         8.27 o
   9   4   6         16.15         12.44         2.90 o
  10   4   6         89.60         79.51        11.29 o
  11   4   6         10.28         12.75         4.02 o
  12   4   6          0.03          0.13         0.63 o
  -7   5   6          0.01         -0.36         0.65 o
  -6   5   6         30.78         28.89         4.14 o
  -5   5   6         49.81         46.97         5.88 o
  -4   5   6         56.03         52.27         8.99 o
  -3   5   6         74.47         66.58        10.13 o
  -2   5   6          6.53          9.26         2.57 o
  -1   5   6        244.78        210.92         9.51 o
   0   5   6          9.89         13.95         4.68 o
   1   5   6         36.91         37.85         4.38 o
   2   5   6         23.47         30.69         5.85 o
   3   5   6        169.45        175.99        13.83 o
   4   5   6        105.30        108.49        11.14 o
   5   5   6         21.75         18.25         3.06 o
   6   5   6         45.37         41.77         6.92 o
   7   5   6          9.28          5.73         2.19 o
   8   5   6         37.69         28.11         4.37 o
   9   5   6         46.05         45.74         4.59 o
  10   5   6         32.22         26.28         4.15 o
  11   5   6          4.17          3.21         1.17 o
  12   5   6          0.57          0.02         0.54 o
  -7   6   6          2.32          1.92         0.60 o
  -6   6   6         10.70         11.55         2.39 o
  -5   6   6          0.02          1.31         1.52 o
  -4   6   6         90.76         93.89         8.37 o
  -3   6   6        168.43        167.20        11.38 o
  -2   6   6          4.96          4.92         1.86 o
  -1   6   6         49.52         49.59         5.98 o
   0   6   6        344.95        336.86        15.21 o
   1   6   6          4.06          3.37         8.45 o
   2   6   6        332.29        315.88        13.67 o
   3   6   6        122.76         98.82        11.14 o
   4   6   6         62.74         45.62         7.96 o
   5   6   6          0.04          0.80         1.40 o
   6   6   6         16.36         17.31         3.32 o
   7   6   6          8.60         12.15         2.82 o
   8   6   6         69.71         72.79         5.89 o
   9   6   6          6.85          6.61         2.01 o
  10   6   6          2.66          1.16         1.10 o
  11   6   6         42.29         34.73         6.11 o
  12   6   6         16.00         18.06         3.66 o
  -6   7   6          0.74          2.01         1.05 o
  -5   7   6         37.98         42.57         4.94 o
  -4   7   6         99.58        113.65         8.85 o
  -3   7   6         83.12         59.16         6.61 o
  -2   7   6          0.11         -0.03         0.81 o
  -1   7   6         68.13         47.51         5.98 o
   0   7   6         30.74         30.73         4.71 o
   1   7   6          3.63          3.10         0.99 o
   2   7   6         15.38         14.83         2.63 o
   3   7   6         80.21         72.62         7.13 o
   4   7   6         37.67         40.29         7.77 o
   5   7   6          1.87          3.01         1.35 o
   6   7   6         78.37         69.93         7.29 o
   7   7   6        212.06        223.21        10.37 o
   8   7   6          0.09         -0.65         0.65 o
   9   7   6         57.86         63.08         6.66 o
  10   7   6         28.34         28.64         4.08 o
  11   7   6          8.55          8.29         1.82 o
  -5   8   6         11.10          8.97         2.77 o
  -4   8   6          1.06         -0.17         0.55 o
  -3   8   6         92.07         75.85         7.09 o
  -2   8   6        153.61        135.72        13.79 o
  -1   8   6          3.66          2.71         2.04 o
   0   8   6        133.59        113.83         7.53 o
   1   8   6         10.26          6.10         1.55 o
   2   8   6         28.40         22.00         3.35 o
   3   8   6        181.06        172.08        16.46 o
   4   8   6         14.78         12.33         4.75 o
   5   8   6         22.68         18.56         5.27 o
   6   8   6         47.52         46.10         5.59 o
   7   8   6         11.84         11.37         2.85 o
   8   8   6         33.86         36.71         5.12 o
   9   8   6          0.57          0.34         0.92 o
  10   8   6        121.48        111.67         7.43 o
  -4   9   6          0.77         -1.45         1.61 o
  -3   9   6          2.34          0.34         1.56 o
  -2   9   6          0.01         -2.85         2.85 o
  -1   9   6         12.38          9.40         2.77 o
   0   9   6         85.26         73.70         7.52 o
   1   9   6          1.95          2.88         4.55 o
   2   9   6          1.59          1.55         0.84 o
   3   9   6          0.17          5.02         3.34 o
   4   9   6        119.27        113.00        13.36 o
   5   9   6          4.14          2.76         1.63 o
   6   9   6          0.41         -0.14         0.49 o
   7   9   6          0.16         -1.07         1.34 o
   8   9   6         55.60         41.90         7.41 o
   9   9   6         32.70         25.67         5.19 o
  10   9   6         51.34         40.72         5.40 o
  -4  10   6          0.84          1.14         0.49 o
  -3  10   6          0.14         -0.71         1.33 o
  -2  10   6         27.31         24.35         5.25 o
  -1  10   6         28.33         26.33         6.09 o
   0  10   6        208.19        207.02        12.19 o
   1  10   6         10.35          8.01         3.63 o
   2  10   6         35.35         39.93         7.85 o
   3  10   6          9.23         10.78         4.66 o
   4  10   6         22.97         20.78         5.56 o
   5  10   6         40.00         40.33         5.24 o
   6  10   6          0.64          0.26         0.95 o
   7  10   6         48.07         44.83         5.05 o
   8  10   6          1.53          1.57         1.25 o
   9  10   6          0.51          0.53         0.88 o
  -3  11   6          8.76         10.08         2.65 o
  -2  11   6          1.81         -0.14         1.29 o
  -1  11   6          1.92          1.59         1.32 o
   0  11   6         19.61         18.64         4.81 o
   1  11   6         10.73         11.68         4.25 o
   2  11   6         43.08         50.07         8.16 o
   3  11   6          3.74          3.04         1.27 o
   4  11   6         73.28         73.23         6.59 o
   5  11   6        162.20        169.38        13.77 o
   6  11   6         20.81         23.44         3.42 o
   7  11   6          1.30          0.01         0.69 o
   8  11   6          0.51         -0.15         0.74 o
  -1  12   6          0.63          2.67         1.63 o
   0  12   6          3.15          7.87         3.02 o
   1  12   6          0.81          1.52         1.57 o
   2  12   6          1.40          2.22         0.93 o
   3  12   6        208.32        234.73        10.37 o
   4  12   6         62.80         81.68         8.49 o
   5  12   6         26.27         19.50         2.21 o
   6  12   6         40.31         38.54         3.54 o
   2 -12   7         18.65         18.93         3.74 o
   3 -12   7          1.15          1.82         1.13 o
   4 -12   7         15.71         14.97         3.25 o
  -1 -11   7          5.26          2.30         1.47 o
   0 -11   7         28.00         35.42         3.95 o
   1 -11   7          5.35          9.79         2.35 o
   2 -11   7          2.86          0.08         0.72 o
   3 -11   7         72.25         70.55         8.51 o
   4 -11   7          0.93         -0.17         0.79 o
   5 -11   7         26.17         29.37         3.59 o
   6 -11   7         14.38         16.28         2.07 o
   7 -11   7          0.04          1.38         0.82 o
  -3 -10   7         10.19          8.45         2.42 o
  -2 -10   7         59.88         70.87         8.29 o
  -1 -10   7          0.10          0.96         1.47 o
   0 -10   7         42.30         50.05         5.31 o
   1 -10   7        120.92        134.37         9.25 o
   2 -10   7         47.53         56.70         6.20 o
   3 -10   7         50.46         51.87         5.90 o
   4 -10   7         11.17         11.82         2.46 o
   5 -10   7         48.48         44.28         5.13 o
   6 -10   7         42.80         38.40         4.57 o
   7 -10   7          0.15          0.12         0.95 o
   8 -10   7          9.16          9.86         2.91 o
   9 -10   7          4.71          1.72         1.04 o
  -4  -9   7          6.78          6.62         2.11 o
  -3  -9   7          6.11          4.38         2.34 o
  -2  -9   7         48.89         40.35         7.03 o
  -1  -9   7         93.89         99.93        11.72 o
   0  -9   7         41.63         37.17         5.03 o
   1  -9   7         26.96         27.81         4.45 o
   2  -9   7         16.88         19.61         3.70 o
   3  -9   7        122.44        136.34        10.13 o
   4  -9   7         81.87         86.13         7.82 o
   5  -9   7        456.40        436.02        17.47 o
   6  -9   7          1.84          0.03         1.04 o
   7  -9   7         24.05         28.23         6.12 o
   8  -9   7          1.51          2.52         1.33 o
   9  -9   7          4.49          4.29         1.29 o
  -4  -8   7          2.22          3.13         1.14 o
  -3  -8   7         39.42         39.58         6.66 o
  -2  -8   7        244.10        232.01        18.65 o
  -1  -8   7          7.42          6.47         3.11 o
   0  -8   7        176.76        173.39        11.33 o
   1  -8   7        227.41        228.06        13.24 o
   2  -8   7         26.87         19.03         3.77 o
   3  -8   7         62.42         69.88         7.32 o
   4  -8   7         88.63         95.73         6.96 o
   5  -8   7          3.59          3.83         1.40 o
   6  -8   7        669.40        643.08        21.56 o
   7  -8   7        124.44        115.62        13.07 o
   8  -8   7         65.62         64.53         6.63 o
   9  -8   7         26.81         27.06         3.95 o
  10  -8   7         81.68         91.22         8.86 o
  -5  -7   7         18.47         18.41         3.92 o
  -4  -7   7         36.44         38.62         4.88 o
  -3  -7   7         92.22         84.98         7.62 o
  -2  -7   7         68.53         56.00         6.37 o
  -1  -7   7        499.53        506.68        19.29 o
   0  -7   7         58.53         58.01         5.54 o
   1  -7   7        335.87        308.00        19.73 o
   2  -7   7         10.25         10.43         2.67 o
   3  -7   7        305.34        282.40        14.76 o
   4  -7   7        334.02        328.25        12.87 o
   5  -7   7         63.65         74.49         7.46 o
   6  -7   7          7.77          5.94         1.44 o
   7  -7   7        138.37        138.91        14.80 o
   8  -7   7        173.42        182.37         9.44 o
   9  -7   7         97.38        108.40         6.97 o
  10  -7   7          2.06          2.45         1.22 o
  11  -7   7        118.22        125.25         8.99 o
  -6  -6   7         45.67         49.99         6.04 o
  -5  -6   7          8.17          6.23         2.67 o
  -4  -6   7         17.05         15.88         3.22 o
  -3  -6   7        478.63        481.34        26.49 o
  -2  -6   7        875.40        799.33        72.00 o
  -1  -6   7        579.56        536.41        20.11 o
   0  -6   7          0.22         -0.34         0.55 o
   1  -6   7        923.44        918.73        25.36 o
   2  -6   7         33.01         30.29         4.71 o
   3  -6   7        143.34        143.81        10.23 o
   4  -6   7          0.03          0.29         0.49 o
   5  -6   7       1490.91       1452.31        46.64 o
   6  -6   7        303.49        292.30        20.49 o
   7  -6   7         77.59         65.47         6.99 o
   8  -6   7         30.05         33.37         4.08 o
   9  -6   7        110.56        108.07         7.28 o
  10  -6   7         12.28         10.74         2.00 o
  11  -6   7          6.77          6.70         1.65 o
  -6  -5   7        243.71        244.30        18.83 o
  -5  -5   7        137.86        145.35         9.11 o
  -4  -5   7          0.23          0.40         0.56 o
  -3  -5   7          0.55          0.13         2.03 o
  -2  -5   7         21.58         23.44         4.03 o
  -1  -5   7        148.63        101.74        12.34 o
   0  -5   7         35.44         30.93         3.75 o
   1  -5   7         40.86         36.97         3.97 o
   2  -5   7        443.95        432.81        23.50 o
   3  -5   7         10.84         14.25         2.87 o
   4  -5   7         11.42         14.08         3.02 o
   5  -5   7        585.90        567.54        28.07 o
   6  -5   7          4.11          3.13         1.51 o
   7  -5   7         47.95         48.29         8.56 o
   8  -5   7         88.86         84.92         8.19 o
   9  -5   7         17.62         16.28         2.76 o
  10  -5   7          0.61          1.42         1.07 o
  11  -5   7          6.76          6.26         1.72 o
  12  -5   7          2.06          0.50         0.65 o
  -6  -4   7          0.35         -1.00         1.00 o
  -5  -4   7         13.17         13.04         3.87 o
  -4  -4   7         62.83         60.46         6.54 o
  -3  -4   7          1.13          3.25         2.88 o
  -2  -4   7         49.37         51.84         6.21 o
  -1  -4   7         38.49         32.51         4.68 o
   0  -4   7         10.47         12.24         2.24 o
   1  -4   7         41.82         41.53         6.81 o
   2  -4   7          1.76          5.04         2.14 o
   3  -4   7        179.11        190.75        10.67 o
   4  -4   7         18.17         24.74         4.98 o
   5  -4   7          3.46          1.22         1.73 o
   6  -4   7        290.05        256.13        17.33 o
   7  -4   7        298.40        278.31        20.18 o
   8  -4   7        123.15        123.39         9.88 o
   9  -4   7          0.34          0.81         1.18 o
  10  -4   7         10.08          8.49         2.16 o
  11  -4   7         10.49         11.73         3.99 o
  12  -4   7          5.76          7.71         2.95 o
  -7  -3   7         31.32         35.48         3.45 o
  -6  -3   7          7.19          7.89         1.91 o
  -5  -3   7        112.10         98.09        11.52 o
  -4  -3   7         41.46         43.51         8.86 o
  -3  -3   7        314.54        277.24        38.51 o
  -2  -3   7          6.21          5.32         1.78 o
  -1  -3   7         16.34         20.15         3.69 o
   0  -3   7          0.13         -1.26         1.26 o
   1  -3   7        128.55        118.85        11.34 o
   2  -3   7         23.49         22.49         4.85 o
   3  -3   7         71.74         67.61         8.09 o
   4  -3   7        200.41        182.67        13.39 o
   5  -3   7         10.71         16.78         4.25 o
   6  -3   7          1.94          6.93         3.34 o
   7  -3   7         12.02          8.91         3.18 o
   8  -3   7        426.11        447.14        26.61 o
   9  -3   7         49.13         50.15         5.21 o
  10  -3   7        511.30        519.28        20.21 o
  11  -3   7         15.34         18.15         3.51 o
  12  -3   7         18.64         18.16         2.97 o
  13  -3   7          8.34         10.02         2.61 o
  -7  -2   7          0.48          0.62         0.57 o
  -6  -2   7          5.35          6.78         1.81 o
  -5  -2   7         72.66         70.10        10.02 o
  -4  -2   7         59.98         52.71         8.94 o
  -3  -2   7          0.54          1.10         0.76 o
  -2  -2   7        153.46        158.53        10.63 o
  -1  -2   7         28.84         42.56         7.26 o
   0  -2   7         67.61         84.95         9.70 o
   1  -2   7         91.92         64.17         8.09 o
   2  -2   7          1.22          2.03         1.13 o
   3  -2   7          1.54          0.26         0.59 o
   4  -2   7          3.05          2.20         1.08 o
   5  -2   7          0.01          1.53         1.28 o
   6  -2   7         24.98         20.19         4.41 o
   7  -2   7         28.78         22.42         4.46 o
   8  -2   7          8.68          9.90         2.49 o
   9  -2   7         35.69         41.01         5.84 o
  10  -2   7        154.10        157.99        11.19 o
  11  -2   7        194.21        196.61        11.85 o
  12  -2   7         75.49         66.85         6.09 o
  13  -2   7         98.51         89.72         7.81 o
  -7  -1   7         27.27         28.67         4.94 o
  -6  -1   7          0.44         -0.51         0.90 o
  -5  -1   7          1.03          1.06         0.14 o
  -4  -1   7         93.22         89.95        11.88 o
  -3  -1   7         79.68         79.64        11.10 o
  -2  -1   7         79.09         85.71        11.25 o
  -1  -1   7          9.94          1.14         6.99 o
   0  -1   7         48.79         51.48         5.10 o
   1  -1   7          0.10          2.91         1.60 o
   2  -1   7        157.62        150.05        11.01 o
   3  -1   7          9.44         13.80         3.45 o
   4  -1   7        252.51        263.60        14.90 o
   5  -1   7          0.01          1.70         1.46 o
   6  -1   7        132.37        126.86        11.35 o
   7  -1   7         15.34         10.93         3.38 o
   8  -1   7         36.18         34.94         4.99 o
   9  -1   7        994.45        993.43        23.09 o
  10  -1   7         77.02         70.70        10.97 o
  11  -1   7          5.83          9.02         2.44 o
  12  -1   7        227.05        229.64        11.60 o
  13  -1   7          3.83          2.33         0.72 o
  -7   0   7         19.99         24.64         4.51 o
  -6   0   7          4.62          4.43         1.40 o
  -5   0   7          0.71          1.10         1.05 o
  -4   0   7         28.34         31.07         6.84 o
  -3   0   7        161.76        143.27        14.89 o
  -2   0   7          0.23          0.34         0.60 o
  -1   0   7        442.98        438.57        22.95 o
   0   0   7         88.21         95.66         6.98 o
   1   0   7        205.44        239.12        10.05 o
   2   0   7        547.36        606.82        47.07 o
   3   0   7       3892.18       4842.69        43.19 o
   4   0   7        273.39        267.51        14.34 o
   5   0   7        103.67        112.19         9.99 o
   6   0   7        463.89        378.62        19.94 o
   7   0   7        126.67        135.32        12.71 o
   8   0   7         41.50         38.15         5.16 o
   9   0   7        720.69        714.67        23.78 o
  10   0   7          0.69          1.01         0.55 o
  11   0   7         16.20         15.57         3.33 o
  12   0   7         10.52         10.70         2.41 o
  13   0   7         14.83         14.37         2.31 o
  -7   1   7         59.76         56.13         4.53 o
  -6   1   7          0.03          0.29         0.58 o
  -5   1   7        111.49        114.57        12.87 o
  -4   1   7        857.95        892.68        37.21 o
  -3   1   7          6.27          6.54         3.12 o
  -2   1   7          6.14          8.62         3.16 o
  -1   1   7        246.98        249.16        17.65 o
   0   1   7          5.89          6.13         2.51 o
   1   1   7         73.46         86.03         9.23 o
   2   1   7         42.52         52.64         4.48 o
   3   1   7       1105.17       1279.07        25.12 o
   4   1   7        981.86        893.16        18.79 o
   5   1   7         87.43         99.65         6.66 o
   6   1   7         51.80         42.92         6.83 o
   7   1   7         25.77         31.23         5.66 o
   8   1   7         41.21         39.13         7.11 o
   9   1   7          6.31          7.11         2.32 o
  10   1   7        257.75        271.63        14.62 o
  11   1   7         29.14         28.13         6.58 o
  12   1   7          3.03          1.83         0.62 o
  13   1   7          6.83         15.10         3.44 o
  -7   2   7          2.57          1.85         1.14 o
  -6   2   7         14.02         13.15         2.72 o
  -5   2   7          0.56         -1.26         1.26 o
  -4   2   7        497.68        500.99        19.17 o
  -3   2   7        160.37        165.11        11.06 o
  -2   2   7          0.05          0.42         1.34 o
  -1   2   7         55.09         63.09         9.17 o
   0   2   7        621.07        449.60        22.81 o
   1   2   7        453.90        413.19        21.07 o
   2   2   7         54.92         67.18         8.09 o
   3   2   7        246.92        250.09        24.67 o
   4   2   7         18.54         18.79         2.81 o
   5   2   7         26.69         30.78         3.91 o
   6   2   7         99.58        120.55        15.76 o
   7   2   7        632.95        536.83        25.09 o
   8   2   7        128.57        141.98        13.94 o
   9   2   7        380.29        372.82        26.70 o
  10   2   7         76.27         66.86         8.34 o
  11   2   7          2.91          4.51         2.76 o
  12   2   7         41.21         54.30         5.42 o
  13   2   7         30.54         34.70         5.23 o
  -7   3   7          2.59          1.53         0.87 o
  -6   3   7         19.95         19.24         4.59 o
  -5   3   7        188.54        186.17         8.96 o
  -4   3   7         28.52         24.74         4.21 o
  -3   3   7        316.31        295.65        28.22 o
  -2   3   7         32.29         28.93         4.47 o
  -1   3   7          4.34          6.13         1.81 o
   0   3   7        230.35        222.45        16.58 o
   1   3   7        374.76        424.95        22.60 o
   2   3   7         72.16         62.63         8.13 o
   3   3   7        401.99        422.70        20.89 o
   4   3   7          5.54         10.01         3.04 o
   5   3   7         13.43         12.55         2.57 o
   6   3   7          2.12          6.34         2.02 o
   7   3   7        541.79        552.18        19.23 o
   8   3   7        204.61        200.29        16.66 o
   9   3   7         47.30         43.37         5.74 o
  10   3   7          1.28          1.78         1.16 o
  11   3   7         10.15          6.46         2.87 o
  12   3   7          3.16          1.83         1.31 o
  13   3   7         12.12         15.95         2.34 o
  -6   4   7          0.36          0.31         0.65 o
  -5   4   7         25.50         24.98         3.87 o
  -4   4   7          0.08         -0.24         0.53 o
  -3   4   7        184.76        199.97        16.54 o
  -2   4   7        294.92        263.34        14.35 o
  -1   4   7         17.43         19.39         3.71 o
   0   4   7        672.85        602.58        26.73 o
   1   4   7        309.80        308.18        19.98 o
   2   4   7        127.67        124.45        12.15 o
   3   4   7          1.49          4.27         2.17 o
   4   4   7        488.17        494.58        23.70 o
   5   4   7        180.04        172.67        14.65 o
   6   4   7          7.59          4.74         2.48 o
   7   4   7        120.43        126.90        13.03 o
   8   4   7         26.54         25.04         3.50 o
   9   4   7         24.62         20.09         3.80 o
  10   4   7          5.74          7.89         2.28 o
  11   4   7         65.40         81.66        10.31 o
  12   4   7          8.57         12.41         2.34 o
  -6   5   7          5.84          9.19         2.74 o
  -5   5   7         16.49         12.96         2.72 o
  -4   5   7         81.73         71.78         7.22 o
  -3   5   7         82.10         65.82         7.07 o
  -2   5   7        176.24        180.84        11.87 o
  -1   5   7         60.86         56.92         6.55 o
   0   5   7        232.05        219.88        12.59 o
   1   5   7        245.63        227.76        17.63 o
   2   5   7        164.05        164.29         9.87 o
   3   5   7         99.56        103.05        11.43 o
   4   5   7          9.86          6.10         2.22 o
   5   5   7         52.56         65.57         9.56 o
   6   5   7          5.82          4.29         2.42 o
   7   5   7         98.33         97.99         8.22 o
   8   5   7          0.34          0.41         0.53 o
   9   5   7         14.07         13.31         2.48 o
  10   5   7          5.91          4.37         1.25 o
  11   5   7         12.13         12.89         2.72 o
  12   5   7         27.32         34.87         3.69 o
  -6   6   7         79.60         97.55         8.27 o
  -5   6   7         29.97         38.04         4.32 o
  -4   6   7         70.61         63.60         6.44 o
  -3   6   7        114.52         93.46         8.28 o
  -2   6   7        159.99        131.88        10.08 o
  -1   6   7         28.00         35.05         4.06 o
   0   6   7         12.89         13.37         2.48 o
   1   6   7        159.78        151.10         8.44 o
   2   6   7         67.88         68.54         5.59 o
   3   6   7          7.14          7.34         2.18 o
   4   6   7          7.81         11.31         4.34 o
   5   6   7          3.37          2.51         1.26 o
   6   6   7        700.84        684.56        22.39 o
   7   6   7        292.91        303.31        14.56 o
   8   6   7        302.57        321.01        12.39 o
   9   6   7         64.67         57.63         5.08 o
  10   6   7          0.77          1.10         0.82 o
  11   6   7          6.14          6.49         2.41 o
  12   6   7          5.69          7.54         2.44 o
  -5   7   7         25.42         19.92         4.07 o
  -4   7   7          2.18          2.75         1.90 o
  -3   7   7         27.00         21.75         5.45 o
  -2   7   7        142.19        135.63         9.93 o
  -1   7   7          3.17          3.05         0.55 o
   0   7   7          2.88          3.12         1.51 o
   1   7   7         16.84         14.59         3.34 o
   2   7   7         17.20         19.49         3.91 o
   3   7   7         25.99         23.51         4.18 o
   4   7   7         12.99          6.07         2.78 o
   5   7   7          2.53          3.01         2.39 o
   6   7   7         34.77         25.57         6.38 o
   7   7   7        114.35        106.35         8.53 o
   8   7   7        193.71        178.70         9.05 o
   9   7   7        424.66        436.27        17.02 o
  10   7   7         18.04         17.14         2.96 o
  11   7   7         11.24         10.66         1.94 o
  -4   8   7          2.35          2.35         1.26 o
  -3   8   7         18.96         16.01         2.94 o
  -2   8   7        113.55        101.78         8.25 o
  -1   8   7          0.32         -0.71         1.19 o
   0   8   7         12.91          4.84         1.76 o
   1   8   7        502.67        462.66        18.88 o
   2   8   7         20.33         15.90         3.42 o
   3   8   7         57.35         47.22         8.98 o
   4   8   7          1.44          2.91         2.48 o
   5   8   7          3.37          4.21         2.12 o
   6   8   7        169.56        144.84        13.85 o
   7   8   7        272.74        276.67        11.21 o
   8   8   7         30.96         33.00         3.66 o
   9   8   7         24.14         29.01         4.16 o
  10   8   7          2.65          1.93         0.65 o
  -3   9   7         29.99         35.32         3.89 o
  -2   9   7         61.84         63.58         5.90 o
  -1   9   7          0.52         -0.02         1.18 o
   0   9   7        237.84        231.57        12.62 o
   1   9   7        710.92        690.57        22.94 o
   2   9   7         20.23         20.85         5.86 o
   3   9   7         44.63         39.75         7.98 o
   4   9   7          4.75          3.66         2.66 o
   5   9   7        175.45        165.85        15.91 o
   6   9   7        117.31        106.04         8.35 o
   7   9   7         19.01         15.80         3.04 o
   8   9   7         18.66         20.57         4.93 o
   9   9   7         23.98         23.34         4.73 o
  10   9   7          2.76          4.40         2.03 o
  -2  10   7          4.06          6.53         2.56 o
  -1  10   7          5.69          6.21         2.71 o
   0  10   7          3.85          5.23         2.94 o
   1  10   7         37.43         45.08         8.08 o
   2  10   7        158.38        155.62        15.24 o
   3  10   7         68.01         70.38         9.99 o
   4  10   7         11.15         10.84         3.89 o
   5  10   7         28.64         27.13         4.48 o
   6  10   7         40.75         42.41         4.83 o
   7  10   7          2.73          7.87         3.13 o
   8  10   7         12.84         10.96         2.10 o
   9  10   7         11.59         10.77         2.70 o
  -1  11   7          3.44          4.96         2.28 o
   0  11   7          0.00          2.89         2.49 o
   1  11   7         16.64         23.62         5.51 o
   2  11   7         24.46         21.41         5.14 o
   3  11   7         10.36         12.76         2.56 o
   4  11   7         12.17         12.71         2.55 o
   5  11   7         34.26         40.17         4.26 o
   6  11   7         93.81        100.55         6.77 o
   7  11   7         49.67         51.06         5.15 o
   8  11   7         13.16         16.48         3.16 o
   1  12   7         87.88        101.48         8.91 o
   2  12   7          8.23          9.59         1.79 o
   3  12   7         37.25         36.40         3.66 o
   4  12   7          0.01          0.23         0.29 o
   5  12   7         77.30         88.64         7.77 o
   0 -11   8         17.84         19.94         3.74 o
   1 -11   8          0.07          1.74         0.77 o
   2 -11   8         12.67         15.93         3.64 o
   3 -11   8         15.17         20.26         4.23 o
   4 -11   8          0.02         -0.27         0.60 o
   5 -11   8          3.31          2.77         1.11 o
   6 -11   8         50.71         53.48         6.17 o
  -1 -10   8          1.72          1.17         0.95 o
   0 -10   8          5.81          3.38         1.11 o
   1 -10   8         47.36         56.05         5.42 o
   2 -10   8         94.56        109.42         7.98 o
   3 -10   8         25.32         27.99         5.71 o
   4 -10   8          2.90          2.68         1.32 o
   5 -10   8          0.91          1.20         1.00 o
   6 -10   8          4.12          3.07         1.11 o
   7 -10   8          6.40          7.80         1.68 o
   8 -10   8          3.46          3.69         1.05 o
  -2  -9   8          9.82         12.82         3.45 o
  -1  -9   8         25.70         23.65         5.07 o
   0  -9   8         65.70         65.28         6.11 o
   1  -9   8         75.28         79.08         7.13 o
   2  -9   8         26.09         31.53         4.63 o
   3  -9   8         30.29         28.41         4.42 o
   4  -9   8        259.63        240.48        18.12 o
   5  -9   8         17.09         15.71         3.22 o
   6  -9   8         33.30         37.48         4.74 o
   7  -9   8         67.33         70.02         5.99 o
   8  -9   8         15.03         20.95         3.28 o
   9  -9   8          0.32          0.18         1.14 o
  -3  -8   8          0.00         -0.16         0.88 o
  -2  -8   8          2.09          0.99         0.61 o
  -1  -8   8         20.90         24.48         3.77 o
   0  -8   8         26.67         28.68         4.37 o
   1  -8   8         29.21         32.53         4.92 o
   2  -8   8        263.24        272.63        14.41 o
   3  -8   8         22.53         21.03         4.01 o
   4  -8   8        167.95        157.94        11.04 o
   5  -8   8        121.34        115.60         9.10 o
   6  -8   8          8.03          7.73         2.52 o
   7  -8   8          7.26          5.34         2.08 o
   8  -8   8          3.20          5.57         1.78 o
   9  -8   8          2.44          0.44         1.30 o
  10  -8   8         40.38         44.36         5.97 o
  -4  -7   8         10.01         16.55         3.64 o
  -3  -7   8         33.46         35.37         5.46 o
  -2  -7   8         52.98         53.25         5.85 o
  -1  -7   8         36.59         31.51         4.66 o
   0  -7   8        208.32        200.68         9.77 o
   1  -7   8        160.93        167.31         9.05 o
   2  -7   8         14.35          9.54         2.65 o
   3  -7   8        275.79        271.89        14.70 o
   4  -7   8        191.65        192.96        12.47 o
   5  -7   8         47.98         47.47         5.97 o
   6  -7   8          0.07         -0.36         1.24 o
   7  -7   8        156.82        153.21        10.38 o
   8  -7   8          0.50          1.03         1.21 o
   9  -7   8        473.12        477.55        14.08 o
  10  -7   8        346.46        378.37        14.06 o
  11  -7   8        253.72        251.83        12.79 o
  -5  -6   8          0.52          1.98         1.33 o
  -4  -6   8        187.68        218.85        15.30 o
  -3  -6   8        118.39        135.95        13.30 o
  -2  -6   8          0.80          0.39         0.87 o
  -1  -6   8         38.84         43.08         8.02 o
   0  -6   8       1015.44        960.32        29.42 o
   1  -6   8        529.81        505.71        15.89 o
   2  -6   8        233.43        216.86        10.42 o
   3  -6   8       2777.78       2681.50        70.15 o
   4  -6   8        381.69        383.99        17.31 o
   5  -6   8        369.28        346.15        29.44 o
   6  -6   8         65.66         59.85         6.73 o
   7  -6   8        319.95        343.99        16.00 o
   8  -6   8         49.19         53.66         5.08 o
   9  -6   8        187.09        183.58         9.28 o
  10  -6   8         15.14         14.83         2.43 o
  11  -6   8          0.19          0.64         0.73 o
  -5  -5   8          0.04         -0.38         0.38 o
  -4  -5   8          6.63          7.95         2.89 o
  -3  -5   8        189.36        159.23        10.29 o
  -2  -5   8          0.45          0.88         0.08 o
  -1  -5   8         67.29         57.74         9.47 o
   0  -5   8        473.46        500.37        19.40 o
   1  -5   8         19.25         20.54         3.08 o
   2  -5   8        848.99        809.64        27.41 o
   3  -5   8        600.39        587.28        16.78 o
   4  -5   8         10.96          7.39         1.64 o
   5  -5   8         56.72         62.08         9.60 o
   6  -5   8        565.07        599.91        29.88 o
   7  -5   8          6.08          5.64         2.85 o
   8  -5   8        111.48        108.68         9.17 o
   9  -5   8          0.33          0.04         0.84 o
  10  -5   8         20.15         16.73         2.72 o
  11  -5   8          0.27          0.55         0.47 o
  12  -5   8          2.18          0.13         0.92 o
  -5  -4   8        320.90        320.29        12.53 o
  -4  -4   8         59.48         55.92         5.95 o
  -3  -4   8         11.28         18.96         3.64 o
  -2  -4   8        132.19        128.32         9.89 o
  -1  -4   8         97.07         90.33         8.22 o
   0  -4   8        151.96        151.79        15.09 o
   1  -4   8          0.00          0.14         0.98 o
   2  -4   8         84.32         80.86         6.01 o
   3  -4   8        805.99        768.03        18.63 o
   4  -4   8        505.92        485.12        14.80 o
   5  -4   8          0.01          0.12         0.55 o
   6  -4   8        296.77        288.42        20.24 o
   7  -4   8          8.16         12.24         2.83 o
   8  -4   8        151.29        148.83        10.81 o
   9  -4   8        188.57        183.20        11.99 o
  10  -4   8          1.49          1.43         1.05 o
  11  -4   8          0.16         -0.04         1.06 o
  12  -4   8          6.61          9.05         2.84 o
  -6  -3   8         76.72         75.74         7.24 o
  -5  -3   8         67.34         82.09         6.63 o
  -4  -3   8        466.45        466.39        17.82 o
  -3  -3   8         39.07         33.18         4.99 o
  -2  -3   8        102.37         86.18         8.18 o
  -1  -3   8          8.37          9.50         2.60 o
   0  -3   8          1.30          1.96         1.01 o
   1  -3   8         40.16         36.28         4.88 o
   2  -3   8          0.09          4.46         2.31 o
   3  -3   8         19.12          5.87         2.57 o
   4  -3   8         84.51         96.58        10.46 o
   5  -3   8         19.04         20.31         4.17 o
   6  -3   8         81.64         79.71        10.26 o
   7  -3   8        675.32        665.61        33.56 o
   8  -3   8         38.27         30.67         6.86 o
   9  -3   8        268.33        263.09        11.94 o
  10  -3   8          0.28          2.19         1.13 o
  11  -3   8         51.58         47.43         4.42 o
  12  -3   8          5.16          5.71         1.68 o
  -6  -2   8         35.24         32.64         3.49 o
  -5  -2   8          2.53          1.73         1.76 o
  -4  -2   8        120.88        108.42         8.68 o
  -3  -2   8         70.74         62.11         6.93 o
  -2  -2   8         10.42         13.11         3.12 o
  -1  -2   8          3.29          0.46         1.66 o
   0  -2   8         10.83         14.77         3.12 o
   1  -2   8          4.70          3.88         2.13 o
   2  -2   8        277.75        246.20        16.51 o
   3  -2   8        225.27        232.67        15.87 o
   4  -2   8         62.46         52.70         7.44 o
   5  -2   8         73.09         80.12         9.40 o
   6  -2   8        242.31        266.06        17.67 o
   7  -2   8        174.18        159.06        10.60 o
   8  -2   8        255.71        252.52        13.84 o
   9  -2   8         14.83         21.08         5.90 o
  10  -2   8         26.24         25.67         3.68 o
  11  -2   8          4.53          4.57         1.73 o
  12  -2   8          2.25          2.89         1.46 o
  13  -2   8          0.00         -0.16         0.67 o
  -6  -1   8          8.74         14.74         3.43 o
  -5  -1   8          7.05          6.33         1.86 o
  -4  -1   8          1.50          2.34         1.59 o
  -3  -1   8          6.37          5.99         2.14 o
  -2  -1   8          5.83          7.98         2.44 o
  -1  -1   8        216.43        187.28        11.84 o
   0  -1   8        243.59        203.53        12.65 o
   1  -1   8        104.26        134.18        12.50 o
   2  -1   8         81.09         66.26         8.26 o
   3  -1   8         19.24         28.41         5.42 o
   4  -1   8          0.48          5.96         3.14 o
   5  -1   8          8.87         12.35         3.57 o
   6  -1   8         11.04         12.75         3.93 o
   7  -1   8         12.20         15.27         3.82 o
   8  -1   8         51.08         50.34         6.09 o
   9  -1   8         48.30         48.72         6.18 o
  10  -1   8        147.68        169.99        16.87 o
  11  -1   8          0.23          0.40         1.26 o
  12  -1   8         83.84         83.48         6.86 o
  13  -1   8          2.35          0.62         0.54 o
  -6   0   8          5.98          6.86         2.35 o
  -5   0   8         33.89         40.29         6.88 o
  -4   0   8         14.03         12.24         2.79 o
  -3   0   8        168.26        170.83        28.79 o
  -2   0   8         11.48         13.38         3.02 o
  -1   0   8         72.69         87.41         9.27 o
   0   0   8        725.74        691.86        49.64 o
   1   0   8        206.58        203.07        15.56 o
   2   0   8          5.54          0.00         3.76 o
   3   0   8         22.31         21.18         4.40 o
   4   0   8         14.56         15.19         3.68 o
   5   0   8        212.99        218.42        14.75 o
   6   0   8          2.73          6.18         2.51 o
   7   0   8         13.52         15.95         2.70 o
   8   0   8        208.84        206.05        12.37 o
   9   0   8         60.08         52.99         8.78 o
  10   0   8         53.22         57.09         6.65 o
  11   0   8         50.93         41.62         8.07 o
  12   0   8         12.39         15.11         2.89 o
  13   0   8         13.11         13.96         2.23 o
  -6   1   8         34.97         33.02         4.70 o
  -5   1   8          0.07          0.15         0.58 o
  -4   1   8          0.81          0.43         1.56 o
  -3   1   8         86.14         87.37         8.11 o
  -2   1   8         10.71         10.13         2.57 o
  -1   1   8          3.29          2.22         1.53 o
   0   1   8        301.20        329.28        21.12 o
   1   1   8          0.08         -2.53         2.53 o
   2   1   8          0.92          1.85         2.15 o
   3   1   8          1.11          4.89         2.06 o
   4   1   8         67.87         85.58         6.37 o
   5   1   8         87.28         92.51         9.26 o
   6   1   8          2.46          0.96         2.37 o
   7   1   8         88.11         82.93         7.45 o
   8   1   8        617.32        582.54        28.87 o
   9   1   8        114.68        115.59        13.07 o
  10   1   8         41.85         35.43         5.21 o
  11   1   8          5.88          4.28         2.48 o
  12   1   8        251.68        268.54        12.36 o
  13   1   8        104.68        119.06         9.83 o
  -6   2   8         29.23         31.39         4.77 o
  -5   2   8          1.33          1.21         1.34 o
  -4   2   8         15.57         14.60         3.01 o
  -3   2   8         14.66         11.66         2.79 o
  -2   2   8        160.97        157.79        10.93 o
  -1   2   8         69.29         61.25         6.71 o
   0   2   8        133.97        145.71        14.19 o
   1   2   8         18.96         21.83         5.29 o
   2   2   8          1.68          2.81         2.34 o
   3   2   8        141.51        140.87        12.63 o
   4   2   8          4.59          6.24         2.44 o
   5   2   8        126.11        135.26         8.24 o
   6   2   8        754.09        821.30        30.86 o
   7   2   8        919.29        956.54        25.70 o
   8   2   8       1491.47       1424.01        45.03 o
   9   2   8          3.73          1.91         2.08 o
  10   2   8        444.58        485.45        19.25 o
  11   2   8          0.91          1.72         0.81 o
  12   2   8          0.05          0.22         1.20 o
  13   2   8         20.36         25.95         3.10 o
  -6   3   8         18.89         22.17         3.92 o
  -5   3   8          5.47          5.90         2.28 o
  -4   3   8         38.27         37.65         4.96 o
  -3   3   8         83.27         78.02         7.51 o
  -2   3   8        445.15        459.78        37.56 o
  -1   3   8        222.90        243.55        19.18 o
   0   3   8        750.07        683.31        31.58 o
   1   3   8       1520.99       1374.15        33.67 o
   2   3   8          2.15         -1.76         1.76 o
   3   3   8       1553.05       1231.36        38.95 o
   4   3   8       1408.96       1273.10        39.02 o
   5   3   8        170.62        159.05        13.99 o
   6   3   8          0.03          0.53         0.67 o
   7   3   8         59.88         53.65         6.01 o
   8   3   8        326.72        264.02        19.58 o
   9   3   8          0.13         -0.12         0.79 o
  10   3   8         34.57         38.00         8.15 o
  11   3   8        106.81        114.24         8.53 o
  12   3   8        444.64        498.49        18.70 o
  -5   4   8          7.87          7.80         2.95 o
  -4   4   8         20.94         22.63         5.34 o
  -3   4   8         44.96         48.87         8.63 o
  -2   4   8         38.04         27.76         6.60 o
  -1   4   8         15.25         17.36         5.02 o
   0   4   8        591.81        567.31        29.24 o
   1   4   8         75.68         71.96         7.17 o
   2   4   8        287.44        309.21        14.52 o
   3   4   8         68.01         58.12         6.20 o
   4   4   8         60.39         63.84         5.41 o
   5   4   8         84.03         96.30         8.17 o
   6   4   8        388.58        394.64        16.45 o
   7   4   8        153.41        156.09        10.54 o
   8   4   8        150.39        130.20        13.60 o
   9   4   8         34.04         34.29         5.01 o
  10   4   8         55.67         57.54         6.27 o
  11   4   8          0.75         -0.66         0.66 o
  12   4   8        144.64        169.64         8.77 o
  -5   5   8         42.36         44.41         4.40 o
  -4   5   8         76.52         71.44         9.26 o
  -3   5   8          0.84          1.70         2.09 o
  -2   5   8        140.96        130.27        14.15 o
  -1   5   8          0.60          1.35         1.16 o
   0   5   8        517.01        488.30        19.23 o
   1   5   8        375.65        374.74        13.62 o
   2   5   8          2.85          7.24         1.65 o
   3   5   8         37.84         35.22         4.07 o
   4   5   8       1086.44       1042.71        22.33 o
   5   5   8         28.25         25.09         4.23 o
   6   5   8         38.07         38.07         5.21 o
   7   5   8          5.14          2.45         2.01 o
   8   5   8         50.88         40.62         7.47 o
   9   5   8        218.36        226.38         8.85 o
  10   5   8          6.94          6.49         1.52 o
  11   5   8          8.96         10.01         1.73 o
  12   5   8         25.38         31.85         4.90 o
  -5   6   8          1.33         -0.43         0.91 o
  -4   6   8          0.59          2.78         1.25 o
  -3   6   8          7.65         11.70         2.53 o
  -2   6   8         11.12          8.83         2.40 o
  -1   6   8         28.10         22.42         3.92 o
   0   6   8         46.96         43.47         4.64 o
   1   6   8        465.10        489.98        17.00 o
   2   6   8         50.76         49.01         4.94 o
   3   6   8          0.20          0.22         1.01 o
   4   6   8         14.20         14.64         3.20 o
   5   6   8        655.33        669.13        22.34 o
   6   6   8        236.66        256.38        13.50 o
   7   6   8         87.02         83.00        10.68 o
   8   6   8         31.30         30.21         4.54 o
   9   6   8         61.07         62.94         5.13 o
  10   6   8          4.98          4.92         1.34 o
  11   6   8         39.32         45.87         6.52 o
  -4   7   8        222.16        239.38        14.28 o
  -3   7   8         78.27         98.82        10.59 o
  -2   7   8          0.02          1.66         1.00 o
  -1   7   8          1.82          1.81         1.95 o
   0   7   8        322.04        315.43        15.46 o
   1   7   8         14.22         13.05         3.22 o
   2   7   8         44.95         40.86         5.63 o
   3   7   8         63.45         65.71         7.18 o
   4   7   8         76.07         90.91        12.21 o
   5   7   8         49.36         52.15         9.19 o
   6   7   8         27.44         17.82         5.17 o
   7   7   8          7.61          6.42         2.92 o
   8   7   8         38.34         38.44         5.03 o
   9   7   8        148.49        143.56         7.43 o
  10   7   8          0.00          0.84         2.00 o
  11   7   8          2.64          2.89         1.30 o
  -3   8   8        196.80        201.03        13.27 o
  -2   8   8         20.28         22.54         3.42 o
  -1   8   8          3.99          5.17         1.96 o
   0   8   8         13.91         11.04         2.76 o
   1   8   8        145.04        136.34        10.04 o
   2   8   8          0.25          1.66         1.34 o
   3   8   8         12.46         14.49         4.96 o
   4   8   8         47.14         47.09         8.77 o
   5   8   8        181.69        163.83        16.12 o
   6   8   8         49.24         61.30         9.11 o
   7   8   8        118.78        118.56         8.81 o
   8   8   8         61.33         60.81         6.00 o
   9   8   8         11.65          9.42         2.14 o
  10   8   8         16.34         13.90         3.19 o
  -2   9   8        108.78        125.83         7.07 o
  -1   9   8        139.44        134.84         8.38 o
   0   9   8         46.23         39.77         4.94 o
   1   9   8         96.20         87.61         7.56 o
   2   9   8         72.17         66.58        10.01 o
   3   9   8         42.65         41.03         8.01 o
   4   9   8        164.51        155.88        15.22 o
   5   9   8         58.04         52.21         8.58 o
   6   9   8        333.38        354.29        20.51 o
   7   9   8          8.83         10.52         2.45 o
   8   9   8          5.22          4.48         1.90 o
   9   9   8        152.05        142.44        11.11 o
  -1  10   8         10.21         10.60         3.19 o
   0  10   8          0.49          2.46         1.80 o
   1  10   8          5.71         10.29         3.83 o
   2  10   8          4.12          4.74         2.62 o
   3  10   8          0.82          1.55         1.14 o
   4  10   8        109.97        106.35        11.69 o
   5  10   8        117.88        142.67        11.82 o
   6  10   8        131.22        162.41         9.10 o
   7  10   8          0.02         -0.38         0.75 o
   8  10   8         17.54         16.39         3.29 o
   0  11   8          6.25          6.66         2.42 o
   1  11   8          6.13          4.06         1.80 o
   2  11   8          2.92          3.31         1.12 o
   3  11   8          2.30          0.82         0.51 o
   4  11   8         17.50         22.57         4.29 o
   5  11   8        323.42        354.19        11.88 o
   6  11   8        119.13        116.08         5.19 o
   7  11   8          1.87          4.99         1.72 o
   4 -11   9          0.24         -0.15         0.75 o
   0 -10   9          2.01          2.75         1.40 o
   1 -10   9          0.04         -0.88         0.88 o
   2 -10   9         13.40         15.25         3.46 o
   3 -10   9         10.21         13.84         3.59 o
   4 -10   9          1.01          1.96         1.44 o
   5 -10   9         38.95         36.35         5.63 o
   6 -10   9         36.55         27.93         4.56 o
   7 -10   9          5.56          7.91         2.15 o
  -1  -9   9        143.08        145.20        10.40 o
   0  -9   9          7.84          7.32         2.82 o
   1  -9   9          0.02          0.25         1.27 o
   2  -9   9          0.79          1.23         0.67 o
   3  -9   9         18.02         18.77         4.90 o
   4  -9   9          0.00         -0.28         1.55 o
   5  -9   9         21.64         21.92         4.94 o
   6  -9   9          0.12          1.05         0.38 o
   7  -9   9          0.83          0.76         0.33 o
   8  -9   9          1.47          1.16         0.65 o
   9  -9   9         31.60         37.43         5.12 o
  -2  -8   9          1.68          0.80         0.73 o
  -1  -8   9        290.60        274.46        17.06 o
   0  -8   9        125.78        128.19        12.55 o
   1  -8   9         64.97         67.20         6.45 o
   2  -8   9         79.17         78.76         7.30 o
   3  -8   9          0.11         -0.05         0.67 o
   4  -8   9         71.24         83.58        10.72 o
   5  -8   9         66.69         68.25         9.61 o
   6  -8   9          0.74         -0.33         1.36 o
   7  -8   9         31.86         27.73         4.01 o
   8  -8   9          7.36          5.67         2.18 o
   9  -8   9        162.24        158.81         8.76 o
  10  -8   9         46.32         52.48         6.03 o
  -3  -7   9          6.36         10.15         2.68 o
  -2  -7   9          7.32          6.37         2.48 o
  -1  -7   9          8.08          9.34         2.28 o
   0  -7   9         12.18         13.95         2.92 o
   1  -7   9         70.72         75.62         5.82 o
   2  -7   9         45.33         46.06         4.67 o
   3  -7   9          3.01          3.11         1.69 o
   4  -7   9          1.69         -0.99         1.56 o
   5  -7   9        108.70        105.03         8.62 o
   6  -7   9         29.55         35.27         4.96 o
   7  -7   9         77.16         75.49         7.07 o
   8  -7   9          0.03         -0.13         0.65 o
   9  -7   9          0.59          1.86         1.16 o
  10  -7   9         10.66          9.11         2.01 o
  -4  -6   9          9.47         10.86         2.73 o
  -3  -6   9         23.17         30.12         5.45 o
  -2  -6   9        162.30        186.61        15.15 o
  -1  -6   9        222.81        217.42        17.27 o
   0  -6   9        103.03        109.91         8.81 o
   1  -6   9          2.58          2.64         0.91 o
   2  -6   9         12.08         12.43         2.33 o
   3  -6   9        926.30        930.99        21.67 o
   4  -6   9        259.75        264.36        11.54 o
   5  -6   9        224.11        244.34        13.51 o
   6  -6   9        489.75        489.93        19.28 o
   7  -6   9         22.71         23.55         4.09 o
   8  -6   9         26.13         22.19         3.99 o
   9  -6   9          0.73          1.02         1.09 o
  10  -6   9          9.65          6.57         1.59 o
  11  -6   9         30.74         30.07         4.83 o
  -4  -5   9          7.69         11.39         2.93 o
  -3  -5   9         37.32         45.61         7.25 o
  -2  -5   9         47.76         41.98         7.67 o
  -1  -5   9         19.56         18.33         5.16 o
   0  -5   9        101.75        118.14        13.47 o
   1  -5   9          0.49          0.54         0.73 o
   2  -5   9         50.77         51.51         5.04 o
   3  -5   9       1941.54       1874.93        30.72 o
   4  -5   9       1143.61       1134.29        23.91 o
   5  -5   9         14.21         13.28         2.91 o
   6  -5   9        178.13        170.39        16.10 o
   7  -5   9         21.43         23.20         5.55 o
   8  -5   9         59.45         54.85         9.36 o
   9  -5   9         21.20         23.62         3.40 o
  10  -5   9        127.49        122.75         7.24 o
  11  -5   9          4.15          4.94         1.66 o
  -4  -4   9        300.43        327.63        18.13 o
  -3  -4   9        456.19        436.74        23.79 o
  -2  -4   9          1.33          1.31         1.04 o
  -1  -4   9          4.41          6.20         3.26 o
   0  -4   9          0.00         -0.25         1.33 o
   1  -4   9         41.58         37.25         5.21 o
   2  -4   9         36.90         33.26         4.93 o
   3  -4   9         43.59         41.17         4.48 o
   4  -4   9        244.31        234.45        13.06 o
   5  -4   9        235.51        252.52        13.53 o
   6  -4   9          0.44          1.59         1.57 o
   7  -4   9        654.35        729.33        32.71 o
   8  -4   9         60.58         57.11         6.61 o
   9  -4   9         49.09         52.55         6.27 o
  10  -4   9        180.55        177.10        11.09 o
  11  -4   9         54.07         56.44         5.52 o
  12  -4   9         29.74         30.89         5.03 o
  -5  -3   9        160.97        168.01        10.74 o
  -4  -3   9        379.67        430.12        21.41 o
  -3  -3   9        442.94        430.91        24.13 o
  -2  -3   9         16.67         17.83         3.56 o
  -1  -3   9         10.37          8.16         3.07 o
   0  -3   9          8.70         10.38         4.04 o
   1  -3   9          6.03         10.63         5.65 o
   2  -3   9        287.43        282.93        14.50 o
   3  -3   9       1113.60       1043.82        31.76 o
   4  -3   9        150.16        141.60        10.11 o
   5  -3   9          3.19          6.11         2.92 o
   6  -3   9         43.79         40.30         7.73 o
   7  -3   9        186.65        193.68        16.80 o
   8  -3   9         51.02         53.36         9.38 o
   9  -3   9          6.31          8.47         2.48 o
  10  -3   9        158.96        165.36         9.00 o
  11  -3   9         66.56         62.13         4.98 o
  12  -3   9          1.57          3.19         0.83 o
  -5  -2   9         14.57         15.60         3.26 o
  -4  -2   9        143.97        128.99        11.80 o
  -3  -2   9         13.63         17.29         4.37 o
  -2  -2   9          0.15         -0.26         0.69 o
  -1  -2   9        144.64        140.45        10.45 o
   0  -2   9         21.76         24.37         6.07 o
   1  -2   9          2.21          4.25         1.90 o
   2  -2   9         19.62         20.91         3.91 o
   3  -2   9        384.88        381.94        49.80 o
   4  -2   9        539.34        511.92        26.49 o
   5  -2   9          3.07          3.39         2.25 o
   6  -2   9         16.36         26.30         6.43 o
   7  -2   9          0.34          1.25         0.75 o
   8  -2   9        164.04        174.49        11.52 o
   9  -2   9         10.12          8.36         4.19 o
  10  -2   9         64.54         63.08         5.68 o
  11  -2   9         37.44         39.88         5.13 o
  12  -2   9         29.71         28.19         3.73 o
  13  -2   9          0.18          0.61         0.84 o
  -5  -1   9         98.31        115.06         8.97 o
  -4  -1   9          4.36          5.13         1.58 o
  -3  -1   9         66.97         53.34         5.99 o
  -2  -1   9          1.03          0.13         0.56 o
  -1  -1   9         30.64         30.41         4.81 o
   0  -1   9          7.28          9.27         2.56 o
   1  -1   9          6.91         12.22         2.21 o
   2  -1   9         28.68         26.37         4.74 o
   3  -1   9        307.23        293.69        13.72 o
   4  -1   9        379.46        430.10        24.13 o
   5  -1   9        119.29        129.07         9.28 o
   6  -1   9          6.19          6.09         2.03 o
   7  -1   9         95.93         84.91         6.33 o
   8  -1   9         22.30         21.63         3.97 o
   9  -1   9          0.38          0.05         0.23 o
  10  -1   9          0.69          2.27         1.41 o
  11  -1   9         93.70         96.49         8.19 o
  12  -1   9         15.55         16.52         2.82 o
  13  -1   9          1.60          0.87         1.11 o
  -5   0   9          0.82          2.82         1.46 o
  -4   0   9        112.67         92.91        10.44 o
  -3   0   9        354.68        342.58        20.06 o
  -2   0   9          0.19          0.42         0.66 o
  -1   0   9         20.92         17.20         3.61 o
   0   0   9         19.80         24.77         6.02 o
   1   0   9         40.96         48.26         5.85 o
   2   0   9         11.37          9.30         2.58 o
   3   0   9         71.10         91.72         7.75 o
   4   0   9         24.45         34.30         3.69 o
   5   0   9        232.56        258.89        19.13 o
   6   0   9          3.54          1.44         2.31 o
   7   0   9        187.89        160.71        10.72 o
   8   0   9        129.39        132.59        13.40 o
   9   0   9          0.57         -2.20         2.45 o
  10   0   9         20.98         18.22         3.54 o
  11   0   9          7.11          8.77         3.54 o
  12   0   9          1.04          2.01         1.07 o
  13   0   9          7.32          5.66         1.42 o
  -5   1   9          9.67          9.49         2.92 o
  -4   1   9         31.24         31.10         5.59 o
  -3   1   9        334.00        318.60        14.52 o
  -2   1   9        486.51        497.32        19.08 o
  -1   1   9          9.62         13.35         4.45 o
   0   1   9         46.30         53.80         6.13 o
   1   1   9        166.07        154.09         8.53 o
   2   1   9         37.20         40.46         4.25 o
   3   1   9        115.55        109.79         6.98 o
   4   1   9          0.48          3.94         1.65 o
   5   1   9         14.47         10.93         2.01 o
   6   1   9          9.22          9.73         2.38 o
   7   1   9          0.26          0.82         1.09 o
   8   1   9        269.24        237.83        18.73 o
   9   1   9         57.51         51.70         8.69 o
  10   1   9          5.69          4.55         1.10 o
  11   1   9         10.88         11.67         4.16 o
  12   1   9         26.96         27.87         3.84 o
  13   1   9          0.48          0.38         0.71 o
  -5   2   9         21.04         19.98         3.28 o
  -4   2   9         41.76         39.73         6.48 o
  -3   2   9          3.30          4.13         1.99 o
  -2   2   9         53.35         58.17         9.28 o
  -1   2   9        279.80        278.14        20.51 o
   0   2   9        291.52        304.61        21.20 o
   1   2   9         18.59         29.04         4.60 o
   2   2   9         56.68         60.14         5.22 o
   3   2   9          0.06          0.27         0.54 o
   4   2   9         66.49         62.15         4.53 o
   5   2   9        265.37        235.72        23.05 o
   6   2   9        176.26        173.36        11.01 o
   7   2   9          3.44          3.61         1.44 o
   8   2   9        868.91        885.23        36.09 o
   9   2   9        475.76        503.46        27.26 o
  10   2   9        478.48        481.16        18.93 o
  11   2   9         15.64         17.86         3.44 o
  12   2   9         79.38         93.59         6.89 o
  13   2   9         90.59         99.56         8.28 o
  -5   3   9          5.82          6.16         1.42 o
  -4   3   9        110.82        119.78         7.98 o
  -3   3   9          1.17         -0.37         1.14 o
  -2   3   9        111.07        102.70        12.28 o
  -1   3   9        845.95        913.73        37.43 o
   0   3   9        212.05        206.63        12.58 o
   1   3   9       1079.36        961.34        51.60 o
   2   3   9        187.53        170.15        12.67 o
   3   3   9        116.74        119.21         9.19 o
   4   3   9        280.75        268.41        12.58 o
   5   3   9         82.77         77.76         7.34 o
   6   3   9        181.53        176.28        11.15 o
   7   3   9        245.87        226.47        15.01 o
   8   3   9         62.52         65.34         9.83 o
   9   3   9        102.08        111.25        12.58 o
  10   3   9         13.84         16.84         3.50 o
  11   3   9         72.30         72.52         6.64 o
  12   3   9          1.50          1.10         0.52 o
  -4   4   9         94.49        106.89         7.18 o
  -3   4   9        116.15        112.65         8.39 o
  -2   4   9         28.56         28.53         5.29 o
  -1   4   9         40.40         35.54         5.13 o
   0   4   9        182.06        170.73        11.49 o
   1   4   9       1055.13        987.85        27.58 o
   2   4   9        736.42        661.53        49.58 o
   3   4   9        193.91        192.46         9.68 o
   4   4   9        574.72        561.55        16.70 o
   5   4   9         26.72         25.19         5.80 o
   6   4   9        198.52        173.99        11.19 o
   7   4   9        254.58        235.68        13.16 o
   8   4   9        276.42        306.34        21.08 o
   9   4   9        143.97        158.23        10.81 o
  10   4   9          0.75          1.56         1.12 o
  11   4   9         13.63         14.40         2.25 o
  12   4   9         27.85         26.43         2.56 o
  -4   5   9          2.01          3.42         1.22 o
  -3   5   9         21.06         21.31         3.46 o
  -2   5   9          1.64          1.54         1.03 o
  -1   5   9         14.42         13.38         3.14 o
   0   5   9         59.51         61.41         6.76 o
   1   5   9         13.49         11.65         2.97 o
   2   5   9         13.93         17.95         2.91 o
   3   5   9         37.60         39.84         4.44 o
   4   5   9         63.57         63.33         5.67 o
   5   5   9        142.03        146.73        10.59 o
   6   5   9          0.05          0.30         2.23 o
   7   5   9         15.73         13.94         3.02 o
   8   5   9        573.44        538.95        27.56 o
   9   5   9         34.97         31.93         3.69 o
  10   5   9         36.92         33.17         4.38 o
  11   5   9         13.10         10.87         1.75 o
  -4   6   9         20.14         22.10         3.89 o
  -3   6   9         10.00          7.37         1.83 o
  -2   6   9         18.15         15.32         2.97 o
  -1   6   9         29.39         29.80         4.45 o
   0   6   9         20.54         17.48         3.45 o
   1   6   9        345.00        331.75        18.71 o
   2   6   9          5.72          5.04         1.42 o
   3   6   9        376.65        345.92        13.28 o
   4   6   9         22.07         19.53         3.84 o
   5   6   9         47.20         47.84         5.95 o
   6   6   9        135.48        143.29        10.20 o
   7   6   9        430.22        467.76        25.67 o
   8   6   9        338.86        301.41        20.07 o
   9   6   9          8.27          9.03         2.30 o
  10   6   9          2.37          1.74         0.16 o
  11   6   9          0.15          0.03         0.53 o
  -3   7   9         12.78         12.79         3.15 o
  -2   7   9          0.04         -0.67         0.70 o
  -1   7   9         10.89         10.90         2.50 o
   0   7   9          0.00          0.19         1.01 o
   1   7   9        210.19        210.54         9.85 o
   2   7   9        361.00        379.23        13.47 o
   3   7   9         38.79         42.47         4.48 o
   4   7   9        269.54        289.97        14.46 o
   5   7   9          1.79          1.88         0.85 o
   6   7   9          2.14          3.92         1.87 o
   7   7   9         11.51         14.57         4.21 o
   8   7   9         14.48         16.81         7.32 o
   9   7   9          0.91          0.59         1.27 o
  10   7   9          0.05          0.31         0.79 o
  -2   8   9         28.83         24.04         4.40 o
  -1   8   9         53.21         52.87         7.38 o
   0   8   9         12.04         14.32         2.91 o
   1   8   9          0.42          2.04         1.10 o
   2   8   9        337.49        339.44        15.34 o
   3   8   9         30.53         35.36         7.28 o
   4   8   9         37.88         37.47         7.40 o
   5   8   9          5.69          3.39         1.22 o
   6   8   9         29.29         30.58         6.56 o
   7   8   9        108.22         94.40        10.47 o
   8   8   9          2.66          0.83         0.94 o
   9   8   9         50.89         48.54         4.59 o
  10   8   9         60.29         59.44         6.14 o
   0   9   9         20.28         21.28         4.60 o
   1   9   9          5.61          4.61         2.68 o
   2   9   9         28.88         22.93         5.37 o
   3   9   9         25.42         22.28         5.39 o
   4   9   9        316.06        325.06        20.87 o
   5   9   9         28.67         42.84         7.26 o
   6   9   9        120.59        140.62        12.31 o
   7   9   9          9.87          7.74         2.05 o
   8   9   9         30.06         25.26         4.30 o
   9   9   9          5.74          4.74         1.89 o
   1  10   9         23.02         24.61         4.65 o
   2  10   9         58.07         59.38         7.76 o
   3  10   9          6.43          5.47         2.32 o
   4  10   9         43.48         44.88         6.85 o
   5  10   9        122.62        120.46         7.57 o
   6  10   9        212.97        218.60         9.74 o
   7  10   9          5.17          6.21         1.40 o
   8  10   9          7.77          8.62         2.35 o
   3  11   9         41.23         47.73         5.59 o
   4  11   9         16.70         18.03         3.42 o
   3 -10  10        207.41        232.26        12.00 o
   4 -10  10         78.99         88.95         7.78 o
   5 -10  10          6.77          8.02         2.36 o
   2  -9  10         33.13         41.78         5.77 o
   3  -9  10          7.45         10.01         2.98 o
   4  -9  10         14.16         15.06         3.80 o
   5  -9  10          0.10          0.95         1.57 o
   6  -9  10         73.67         72.54         7.82 o
   7  -9  10         17.21         23.07         2.34 o
   8  -9  10          0.07          0.00         0.87 o
   0  -8  10         11.59         13.45         3.23 o
   1  -8  10         34.89         38.80         4.21 o
   2  -8  10          3.17          2.54         1.24 o
   3  -8  10          0.04          0.41         1.25 o
   4  -8  10         43.08         37.65         6.83 o
   5  -8  10         13.97         14.21         4.05 o
   6  -8  10         21.17         15.36         4.16 o
   7  -8  10         39.04         43.17         4.50 o
   8  -8  10          0.19          0.73         0.75 o
   9  -8  10          2.53          4.63         1.34 o
  -1  -7  10          5.80          6.52         2.39 o
   0  -7  10         14.73         17.72         4.27 o
   1  -7  10         42.31         48.46         4.18 o
   2  -7  10        332.13        320.38        11.46 o
   3  -7  10         70.05         79.12        10.33 o
   4  -7  10         51.91         51.91         8.51 o
   5  -7  10          1.21          3.64         1.76 o
   6  -7  10         60.22         57.07         5.91 o
   7  -7  10        150.59        156.68         9.62 o
   8  -7  10          9.94         15.44         2.30 o
   9  -7  10         15.59         22.72         3.42 o
  10  -7  10         82.60         80.24         5.62 o
  -2  -6  10          4.69          4.93         2.10 o
  -1  -6  10        124.86        135.71        12.17 o
   0  -6  10         45.87         45.95         7.50 o
   1  -6  10         82.13         75.87         5.65 o
   2  -6  10        158.34        148.23         8.21 o
   3  -6  10        176.29        180.46         9.25 o
   4  -6  10        388.57        371.84        16.23 o
   5  -6  10         14.55         14.78         4.40 o
   6  -6  10          0.07         -1.19         1.19 o
   7  -6  10         22.08         20.19         3.55 o
   8  -6  10         31.30         31.29         3.62 o
   9  -6  10         22.02         27.37         4.02 o
  10  -6  10        204.21        202.55        10.08 o
  11  -6  10         21.41         23.24         3.87 o
  -3  -5  10         45.84         55.19         6.47 o
  -2  -5  10        126.11        121.11        11.35 o
  -1  -5  10          4.33          3.64         1.96 o
   0  -5  10         83.41         95.43        11.54 o
   1  -5  10        237.27        227.80        17.17 o
   2  -5  10          8.02          7.80         2.46 o
   3  -5  10        205.89        213.27        10.27 o
   4  -5  10         63.37         58.59         6.64 o
   5  -5  10         31.32         26.68         4.36 o
   6  -5  10         28.99         27.47         6.49 o
   7  -5  10         59.48         57.44         8.99 o
   8  -5  10        231.58        228.32        12.51 o
   9  -5  10          0.78          2.33         1.29 o
  10  -5  10          7.27          6.50         1.50 o
  11  -5  10         33.46         34.00         3.66 o
  -3  -4  10          8.49          7.54         2.49 o
  -2  -4  10          5.93          5.77         2.31 o
  -1  -4  10          8.06          7.55         3.09 o
   0  -4  10          6.14          3.88         1.60 o
   1  -4  10         71.35         75.89         7.39 o
   2  -4  10          4.80          4.33         1.70 o
   3  -4  10        354.13        323.04        15.66 o
   4  -4  10        362.95        355.86        17.70 o
   5  -4  10        218.87        222.44        12.99 o
   6  -4  10        324.01        329.94        22.55 o
   7  -4  10        441.29        441.81        25.49 o
   8  -4  10        267.13        280.13        14.23 o
   9  -4  10         97.89        102.04         8.35 o
  10  -4  10        106.78        103.24         7.98 o
  11  -4  10          8.48          5.92         1.52 o
  12  -4  10          7.95         11.91         2.89 o
  -3  -3  10         92.82         92.92         9.60 o
  -2  -3  10          5.01          2.13         1.70 o
  -1  -3  10         16.44         14.86         4.68 o
   0  -3  10         88.87         84.18        11.48 o
   1  -3  10        118.56        123.58         9.49 o
   2  -3  10         38.18         34.80         5.11 o
   3  -3  10         44.19         42.41         5.59 o
   4  -3  10         14.48         11.81         2.81 o
   5  -3  10         19.96         16.76         3.63 o
   6  -3  10         22.88         35.08         7.49 o
   7  -3  10        773.83        785.91        24.50 o
   8  -3  10        634.66        642.13        21.76 o
   9  -3  10         10.52          7.83         2.35 o
  10  -3  10         10.10          9.05         1.96 o
  11  -3  10         14.44         17.49         3.02 o
  12  -3  10         79.01         88.39         6.73 o
  -3  -2  10         24.33         22.38         4.72 o
  -2  -2  10          0.11         -1.01         1.62 o
  -1  -2  10         43.83         47.26         8.34 o
   0  -2  10        802.81        718.35        33.53 o
   1  -2  10       1309.92       1212.52        81.33 o
   2  -2  10        228.59        235.49        31.92 o
   3  -2  10        108.61         91.57         8.31 o
   4  -2  10          0.95          0.27         0.52 o
   5  -2  10        156.52        133.84        11.94 o
   6  -2  10        338.51        358.79        23.40 o
   7  -2  10         26.20         19.73         3.80 o
   8  -2  10         11.65         11.80         2.38 o
   9  -2  10          6.08          6.86         2.60 o
  10  -2  10         22.06         16.81         3.37 o
  11  -2  10         16.42         18.09         3.22 o
  12  -2  10          3.08          2.26         0.84 o
  -3  -1  10          0.98          2.94         1.08 o
  -2  -1  10         20.22         20.13         3.61 o
  -1  -1  10          3.06          4.35         2.04 o
   0  -1  10        109.40        111.03         9.07 o
   1  -1  10        772.98        792.16        27.40 o
   2  -1  10         15.66         16.69         2.81 o
   3  -1  10          9.11         10.17         2.63 o
   4  -1  10         71.19         64.23         6.75 o
   5  -1  10        153.85        171.95        11.08 o
   6  -1  10         12.83         15.90         4.74 o
   7  -1  10        467.17        473.18        15.07 o
   8  -1  10         67.40         60.99         5.43 o
   9  -1  10        107.03        123.34         9.49 o
  10  -1  10          2.40          1.97         1.67 o
  11  -1  10         25.57         27.32         4.14 o
  12  -1  10         48.78         48.85         5.83 o
  -4   0  10         95.53        103.02         8.52 o
  -3   0  10          7.00         11.21         3.36 o
  -2   0  10         48.70         50.14         5.59 o
  -1   0  10          2.74          0.48         1.37 o
   0   0  10         20.11         21.55         3.95 o
   1   0  10        113.04        100.93         8.74 o
   2   0  10        244.01        252.54        14.65 o
   3   0  10         38.92         41.14         5.42 o
   4   0  10        112.37         97.51         8.36 o
   5   0  10        120.56         94.68         8.34 o
   6   0  10         55.55         58.83         9.14 o
   7   0  10        102.59        100.20         8.49 o
   8   0  10        407.97        350.27        22.66 o
   9   0  10        158.34        151.30        14.99 o
  10   0  10         34.85         35.86         5.09 o
  11   0  10          2.63          2.69         2.10 o
  12   0  10         23.27         22.75         3.34 o
  -4   1  10          0.21          0.07         0.70 o
  -3   1  10        123.64        122.45        11.67 o
  -2   1  10          0.29          0.02         1.62 o
  -1   1  10        152.94        136.73        12.07 o
   0   1  10         23.02         21.24         3.12 o
   1   1  10         24.71         21.75         3.23 o
   2   1  10        290.45        311.77        12.30 o
   3   1  10          2.95          3.24         1.33 o
   4   1  10         97.23         88.38         8.04 o
   5   1  10        139.00        112.89        12.85 o
   6   1  10         12.87         19.35         3.67 o
   7   1  10          0.31         -0.48         1.40 o
   8   1  10        121.32        117.10        13.08 o
   9   1  10         48.67         40.78         7.50 o
  10   1  10        266.32        259.58        13.82 o
  11   1  10         60.03         57.55         8.76 o
  12   1  10          0.34          0.39         0.96 o
  -4   2  10         31.17         34.57         5.07 o
  -3   2  10         20.95         19.53         3.04 o
  -2   2  10         13.75         10.95         2.50 o
  -1   2  10          5.92          7.24         2.34 o
   0   2  10         67.68         73.86         7.43 o
   1   2  10        494.23        481.73        19.07 o
   2   2  10         73.53         78.80         7.60 o
   3   2  10         45.81         45.63         4.61 o
   4   2  10         90.72         87.80         7.99 o
   5   2  10         49.67         40.98         5.54 o
   6   2  10         11.34          5.73         2.68 o
   7   2  10         19.54         12.83         2.75 o
   8   2  10        273.56        247.91        19.06 o
   9   2  10         47.43         51.22         8.68 o
  10   2  10         61.72         60.68         6.61 o
  11   2  10          3.38          3.13         1.13 o
  12   2  10          3.70          4.52         1.42 o
  -4   3  10          1.34          0.85         1.17 o
  -3   3  10          0.53          0.79         0.41 o
  -2   3  10          9.54          9.41         2.21 o
  -1   3  10         12.48          6.46         1.83 o
   0   3  10         78.96         84.14         7.91 o
   1   3  10       1129.70       1180.09        30.06 o
   2   3  10       1236.91       1204.20        92.89 o
   3   3  10          3.92          1.94         0.99 o
   4   3  10         44.13         58.90         5.28 o
   5   3  10        101.41        114.61         9.11 o
   6   3  10          4.44          2.22         2.49 o
   7   3  10         18.85         15.55         6.10 o
   8   3  10         36.86         35.91         7.07 o
   9   3  10         12.88         14.39         4.50 o
  10   3  10         95.88         88.91         7.69 o
  11   3  10         10.44         15.18         2.92 o
  12   3  10        294.79        346.58        17.21 o
  -3   4  10          7.30          9.02         2.00 o
  -2   4  10        101.54        103.16         7.71 o
  -1   4  10        152.91        160.16        10.38 o
   0   4  10         10.26          9.10         2.51 o
   1   4  10         35.16         36.90         5.31 o
   2   4  10        694.28        767.93        24.30 o
   3   4  10          0.76         -0.41         1.09 o
   4   4  10         39.59         27.35         4.58 o
   5   4  10        359.14        370.73        16.45 o
   6   4  10        358.96        335.47        15.66 o
   7   4  10        194.71        188.55        23.32 o
   8   4  10         86.15         81.60        10.64 o
   9   4  10         70.65         62.19         6.55 o
  10   4  10         19.73         15.66         3.07 o
  11   4  10          0.84          0.92         0.74 o
  -3   5  10          1.59          2.99         0.96 o
  -2   5  10         24.13         25.70         3.60 o
  -1   5  10        123.54        123.86         8.77 o
   0   5  10         48.69         40.80         6.35 o
   1   5  10         49.73         51.57         6.12 o
   2   5  10         20.06         23.50         4.18 o
   3   5  10        158.38        162.05         8.98 o
   4   5  10        253.13        262.26        14.04 o
   5   5  10        798.66        748.32        23.25 o
   6   5  10        134.41        137.50         9.96 o
   7   5  10         45.60         43.00         5.40 o
   8   5  10         26.20         30.65         6.20 o
   9   5  10          0.38          0.49         1.47 o
  10   5  10         13.86          9.18         3.26 o
  11   5  10         36.84         39.20         5.69 o
  -2   6  10         52.52         61.47         5.05 o
  -1   6  10        141.28        147.46         8.93 o
   0   6  10         15.35         15.40         3.10 o
   1   6  10          4.69          4.90         1.74 o
   2   6  10         79.30         87.89         6.36 o
   3   6  10         57.62         53.56         5.06 o
   4   6  10          1.01         -1.54         1.56 o
   5   6  10        121.30        125.21         9.38 o
   6   6  10        499.55        538.33        66.35 o
   7   6  10          0.21          0.26         1.24 o
   8   6  10         17.81         13.26         3.71 o
   9   6  10          5.90          5.79         1.76 o
  10   6  10          8.37          8.48         2.68 o
  11   6  10         86.13         81.64         7.14 o
  -2   7  10        146.22        180.14        11.10 o
  -1   7  10        123.79        141.22         7.65 o
   0   7  10          2.81          3.98         1.35 o
   1   7  10          8.35          9.14         2.30 o
   2   7  10         49.22         55.46         4.82 o
   3   7  10         12.66         10.96         2.42 o
   4   7  10        155.73        162.92        10.96 o
   5   7  10         12.99         10.95         2.76 o
   6   7  10          6.56         10.02         2.59 o
   7   7  10         24.38         28.74         5.74 o
   8   7  10          2.36          1.88         1.26 o
   9   7  10          6.76          5.22         1.54 o
  10   7  10         31.99         30.93         4.67 o
  -1   8  10         33.07         38.07         5.00 o
   0   8  10         14.38         15.42         3.59 o
   1   8  10          0.79          1.10         1.36 o
   2   8  10         37.42         36.77         6.39 o
   3   8  10         56.73         55.90         8.36 o
   4   8  10         99.43         93.48        11.07 o
   5   8  10         81.50         95.16        10.58 o
   6   8  10         39.42         48.61         7.47 o
   7   8  10        409.31        431.09        21.17 o
   8   8  10         22.24         23.65         3.22 o
   9   8  10          7.04          7.02         1.64 o
   1   9  10         31.63         24.64         4.20 o
   2   9  10          5.50          4.20         1.93 o
   3   9  10         33.19         30.55         5.46 o
   4   9  10         33.46         40.11         6.66 o
   5   9  10         41.85         52.34         7.29 o
   6   9  10         25.81         30.49         5.28 o
   7   9  10        349.86        381.08        12.75 o
   8   9  10          4.72          3.65         1.02 o
   3  10  10          2.02          5.55         2.18 o
   4  10  10         28.75         31.22         4.73 o
   5  10  10          0.09          0.50         0.48 o
   6  10  10          5.56          6.69         1.46 o
   4  -9  11          0.34          0.20         0.19 o
   5  -9  11          0.00          0.30         0.44 o
   2  -8  11         30.37         32.38         4.58 o
   3  -8  11        158.19        187.07        12.48 o
   4  -8  11         82.30         91.31         9.13 o
   5  -8  11          0.11          0.24         1.26 o
   6  -8  11          2.06          2.90         1.49 o
   7  -8  11         13.21         17.82         2.64 o
   8  -8  11          8.69          9.65         2.61 o
   1  -7  11         17.78         22.92         4.19 o
   2  -7  11          1.97          2.57         1.18 o
   3  -7  11         19.36         27.87         3.70 o
   4  -7  11         55.29         57.10         8.05 o
   5  -7  11         54.97         57.85         8.19 o
   6  -7  11          0.80          2.07         1.59 o
   7  -7  11          2.22          2.30         0.82 o
   8  -7  11         37.08         38.41         3.29 o
   9  -7  11         18.76         18.36         2.68 o
  -1  -6  11         14.08         17.74         3.47 o
   0  -6  11          8.67         11.44         3.11 o
   1  -6  11         63.86         68.34         8.42 o
   2  -6  11          0.37          0.99         0.93 o
   3  -6  11         61.18         65.18         6.29 o
   4  -6  11         51.98         58.73         5.99 o
   5  -6  11          6.91          8.12         3.18 o
   6  -6  11          0.95          1.47         1.45 o
   7  -6  11         64.27         67.56         5.11 o
   8  -6  11          2.27          1.10         0.83 o
   9  -6  11         38.57         38.68         4.39 o
  10  -6  11         11.14         13.10         3.70 o
  -1  -5  11         13.92         17.13         3.96 o
   0  -5  11         13.13         15.25         3.91 o
   1  -5  11         10.45         10.71         3.68 o
   2  -5  11          0.06         -0.52         0.52 o
   3  -5  11          0.17          0.91         0.82 o
   4  -5  11        158.72        154.58        15.75 o
   5  -5  11         65.28         70.90        10.05 o
   6  -5  11          1.35         -0.01         1.32 o
   7  -5  11         10.83         12.78         2.33 o
   8  -5  11          1.90          1.53         0.62 o
   9  -5  11          8.44          5.24         1.67 o
  10  -5  11         59.79         59.63         5.37 o
  11  -5  11          3.51          2.65         1.45 o
  -2  -4  11         49.52         50.15         6.14 o
  -1  -4  11         22.58         22.07         4.79 o
   0  -4  11         29.89         34.92         6.39 o
   1  -4  11        122.43        105.76        12.06 o
   2  -4  11         12.46         14.97         3.29 o
   3  -4  11          1.06          1.14         0.75 o
   4  -4  11         84.06         88.75         8.07 o
   5  -4  11         72.37         70.81         7.21 o
   6  -4  11         11.50         12.36         4.38 o
   7  -4  11          7.80          5.18         1.68 o
   8  -4  11          0.36         -0.50         1.59 o
   9  -4  11         41.61         42.97         7.33 o
  10  -4  11         24.36         28.36         3.93 o
  11  -4  11          6.49          6.96         1.55 o
  -2  -3  11         45.27         39.25         5.74 o
  -1  -3  11         25.39         26.83         5.46 o
   0  -3  11         49.58         51.01         8.20 o
   1  -3  11          7.52          4.80         2.60 o
   2  -3  11         89.15         88.39         7.92 o
   3  -3  11         78.78         69.37         7.13 o
   4  -3  11        270.68        275.45        14.42 o
   5  -3  11         20.70         20.70         3.86 o
   6  -3  11        221.77        217.09        18.20 o
   7  -3  11        122.11        132.91         9.76 o
   8  -3  11          1.27         -0.16         0.74 o
   9  -3  11         14.95         18.39         4.94 o
  10  -3  11         29.26         23.91         3.57 o
  11  -3  11         91.64        111.47         5.68 o
  -2  -2  11         33.59         33.79         5.48 o
  -1  -2  11         32.46         40.82         6.86 o
   0  -2  11         70.41         59.27         8.83 o
   1  -2  11        125.88        140.47        14.22 o
   2  -2  11          7.68          8.17         2.34 o
   3  -2  11          0.39          1.16         0.84 o
   4  -2  11         10.94          9.14         2.67 o
   5  -2  11         99.35         86.26         8.18 o
   6  -2  11        146.91        140.31        14.68 o
   7  -2  11         14.38         21.41         5.80 o
   8  -2  11         45.39         40.51         5.20 o
   9  -2  11         11.48         10.76         4.04 o
  10  -2  11          2.71          1.46         1.24 o
  11  -2  11         94.76         95.25         6.88 o
  12  -2  11         14.03         16.61         3.42 o
  -2  -1  11        110.06        107.79         9.57 o
  -1  -1  11         19.71         24.72         3.71 o
   0  -1  11         20.32         21.15         3.64 o
   1  -1  11         72.94         69.15         6.86 o
   2  -1  11          3.43          9.35         2.10 o
   3  -1  11          4.71          2.84         1.20 o
   4  -1  11        167.60        130.61         8.07 o
   5  -1  11        193.20        157.49         8.86 o
   6  -1  11         19.15         14.60         3.15 o
   7  -1  11          0.52          0.74         0.72 o
   8  -1  11        288.44        292.40        14.10 o
   9  -1  11         11.45          7.63         3.30 o
  10  -1  11          7.02          6.35         2.96 o
  11  -1  11          3.78          4.19         1.52 o
  12  -1  11         38.90         49.00         3.57 o
  -2   0  11          2.34          1.82         1.19 o
  -1   0  11          0.87          0.17         0.63 o
   0   0  11         11.33          8.94         2.39 o
   1   0  11         30.05         26.23         4.31 o
   2   0  11         31.54         35.97         4.18 o
   3   0  11         17.97         20.33         3.89 o
   4   0  11         52.84         51.89         6.13 o
   5   0  11         78.33         66.82         9.92 o
   6   0  11         70.55         45.50         8.04 o
   7   0  11         32.11         28.16         4.39 o
   8   0  11        485.35        453.74        17.80 o
   9   0  11          4.06          3.74         2.03 o
  10   0  11          5.71          5.83         2.08 o
  11   0  11          0.11          3.08         1.80 o
  12   0  11         83.83         91.05         6.09 o
  -2   1  11         11.13         11.78         3.35 o
  -1   1  11          8.71          9.30         3.14 o
   0   1  11        164.47        180.33        15.60 o
   1   1  11        129.42        124.86         9.26 o
   2   1  11        207.92        202.43        25.62 o
   3   1  11         65.96         64.81         6.90 o
   4   1  11          2.66          6.52         2.23 o
   5   1  11         11.41         12.87         4.49 o
   6   1  11          3.90          1.91         1.07 o
   7   1  11         11.00         13.37         2.98 o
   8   1  11        108.98        105.17        12.03 o
   9   1  11        221.47        216.14        17.10 o
  10   1  11          1.09          1.86         1.52 o
  11   1  11         17.93         14.66         4.26 o
  12   1  11         54.00         57.95         4.83 o
  -2   2  11        181.38        196.31        13.54 o
  -1   2  11          3.01          1.67         1.13 o
   0   2  11         11.13         10.10         2.42 o
   1   2  11        112.84        112.76         8.88 o
   2   2  11        135.58        126.80         9.55 o
   3   2  11         20.42         20.95         3.05 o
   4   2  11         45.94         49.20         8.58 o
   5   2  11         49.40         66.98        10.01 o
   6   2  11          2.11          2.98         1.43 o
   7   2  11          5.23          0.60         1.11 o
   8   2  11        161.69        160.69        14.84 o
   9   2  11          1.92          3.73         2.31 o
  10   2  11        231.36        264.74        12.88 o
  11   2  11          4.10          2.90         1.18 o
  12   2  11         13.42         13.02         2.17 o
  -2   3  11         39.58         41.18         4.64 o
  -1   3  11        278.97        276.21        12.22 o
   0   3  11        171.75        174.71        10.51 o
   1   3  11        192.71        193.33        11.54 o
   2   3  11         40.51         41.59         5.43 o
   3   3  11         41.37         42.36         5.51 o
   4   3  11          0.01         -0.64         1.55 o
   5   3  11          1.11          1.44         0.73 o
   6   3  11        159.59        170.87        11.01 o
   7   3  11        276.45        262.85        13.69 o
   8   3  11         83.61         81.04        10.55 o
   9   3  11          0.31         -1.36         1.73 o
  10   3  11         26.30         32.30         4.42 o
  11   3  11         54.24         55.34         5.19 o
  12   3  11          3.26          1.62         1.13 o
  -2   4  11         24.27         29.05         3.27 o
  -1   4  11         25.86         27.06         3.66 o
   0   4  11         22.24         25.96         3.88 o
   1   4  11        164.12        181.16        10.98 o
   2   4  11        105.58        114.62         8.97 o
   3   4  11         55.07         54.89         6.31 o
   4   4  11        275.21        289.50        14.08 o
   5   4  11        142.98        128.13         9.43 o
   6   4  11         58.29         58.63         6.26 o
   7   4  11          4.45          2.42         1.40 o
   8   4  11          9.75          6.49         1.97 o
   9   4  11          4.98          2.42         1.17 o
  10   4  11         18.19         16.81         3.00 o
  11   4  11          0.12          0.30         0.53 o
  -1   5  11         82.28         98.52         7.79 o
   0   5  11         45.48         43.16         5.28 o
   1   5  11          2.32          4.60         1.76 o
   2   5  11         63.86         67.40         6.70 o
   3   5  11          0.00          0.62         0.47 o
   4   5  11         69.78         78.21         7.19 o
   5   5  11         43.42         46.37         5.61 o
   6   5  11         47.81         45.54         5.35 o
   7   5  11          8.93          6.69         1.55 o
   8   5  11          1.85          1.51         1.13 o
   9   5  11          0.35         -0.97         1.47 o
  10   5  11          2.89          2.83         1.59 o
  11   5  11          3.21          4.48         1.69 o
  -1   6  11          0.32          0.55         0.53 o
   0   6  11        112.94        124.49         7.56 o
   1   6  11          9.06          9.91         2.32 o
   2   6  11         12.99         12.03         2.69 o
   3   6  11          0.53          0.80         2.59 o
   4   6  11          8.98          7.05         2.91 o
   5   6  11         66.63         87.64         7.36 o
   6   6  11        157.60        159.47         9.88 o
   7   6  11         41.79         40.15         6.79 o
   8   6  11          8.99          9.00         2.78 o
   9   6  11         38.68         51.07         4.68 o
  10   6  11         50.99         59.65         6.76 o
   1   7  11          0.39          0.36         0.25 o
   2   7  11          8.69         18.28         2.88 o
   3   7  11          2.63          5.83         1.87 o
   4   7  11          9.90         16.24         7.38 o
   5   7  11         41.22         48.69         5.15 o
   6   7  11          0.86          1.58         1.37 o
   7   7  11          4.70          3.60         0.50 o
   8   7  11          0.58         -0.83         0.92 o
   9   7  11         13.41         10.99         1.95 o
   2   8  11         27.10         31.94         4.65 o
   3   8  11         11.00         21.01         4.39 o
   4   8  11         29.21         35.90         5.70 o
   5   8  11         51.78         66.36         7.77 o
   6   8  11         27.34         25.86         4.84 o
   7   8  11          6.19          5.32         1.08 o
   8   8  11         29.27         28.00         3.16 o
   4   9  11         65.79         83.12         7.46 o
   5   9  11         73.69         76.37         7.33 o
   6   9  11        222.85        263.63         9.58 o
   3  -7  12          1.25         -0.34         0.72 o
   4  -7  12         45.18         52.26         6.49 o
   5  -7  12        100.66        118.40        10.03 o
   6  -7  12         85.44        100.72         6.40 o
   7  -7  12        104.48        130.35         6.91 o
   1  -6  12          7.07         10.91         2.71 o
   2  -6  12          0.03          0.11         0.34 o
   3  -6  12         36.98         39.61         4.17 o
   4  -6  12          1.34          0.93         0.05 o
   5  -6  12          8.64          8.90         3.06 o
   6  -6  12          1.03          3.21         0.85 o
   7  -6  12          7.34          5.02         1.57 o
   8  -6  12         15.09         15.69         2.01 o
   9  -6  12         71.29         74.66         5.05 o
   0  -5  12          0.14          1.31         0.53 o
   1  -5  12         64.73         72.87         7.92 o
   2  -5  12         98.93        120.20         7.38 o
   3  -5  12          0.00          0.04         0.95 o
   4  -5  12          1.91          1.14         0.34 o
   5  -5  12          1.76          2.89         1.53 o
   6  -5  12         17.01         16.36         4.53 o
   7  -5  12          1.53          1.98         0.76 o
   8  -5  12        145.66        150.27         6.94 o
   9  -5  12         10.18          6.19         1.51 o
  10  -5  12          2.11          6.47         2.02 o
   0  -4  12         44.75         41.86         5.90 o
   1  -4  12        111.25        117.71        10.98 o
   2  -4  12         69.44         63.53         5.77 o
   3  -4  12          5.64          6.57         2.00 o
   4  -4  12        102.74         96.17         7.85 o
   5  -4  12        100.21        108.02        11.93 o
   6  -4  12          0.11          1.99         1.45 o
   7  -4  12         31.65         37.68         6.87 o
   8  -4  12          9.22         11.22         2.33 o
   9  -4  12        114.09        125.65         7.90 o
  10  -4  12          7.16          4.73         1.95 o
  -1  -3  12         24.24         21.67         3.78 o
   0  -3  12          1.68          1.29         0.91 o
   1  -3  12         70.62         61.73         8.33 o
   2  -3  12          5.26          5.72         1.73 o
   3  -3  12         35.55         37.97         4.93 o
   4  -3  12         14.03         20.19         3.69 o
   5  -3  12          0.01         -0.76         1.81 o
   6  -3  12          8.38          5.97         2.79 o
   7  -3  12         25.27         31.19         6.18 o
   8  -3  12        103.98         89.58        10.20 o
   9  -3  12         21.27         17.26         2.87 o
  10  -3  12         57.55         63.56         7.54 o
  11  -3  12         21.49         19.28         3.67 o
  -1  -2  12         67.03         62.31         6.59 o
   0  -2  12          0.01          1.45         0.98 o
   1  -2  12        150.49        141.55        12.83 o
   2  -2  12        258.58        241.09        14.31 o
   3  -2  12        130.63        123.01         8.99 o
   4  -2  12         25.32         24.48         4.06 o
   5  -2  12         46.18         40.44         7.52 o
   6  -2  12          1.00          1.86         2.21 o
   7  -2  12         26.61         29.95         6.28 o
   8  -2  12         11.32          5.03         2.38 o
   9  -2  12         71.16         62.73         7.94 o
  10  -2  12         61.87         67.87         6.71 o
  11  -2  12          0.16          0.06         0.56 o
  -1  -1  12         27.76         18.36         3.46 o
   0  -1  12         33.13         37.13         5.96 o
   1  -1  12         11.99         11.30         2.39 o
   2  -1  12          3.02          2.88         1.45 o
   3  -1  12         98.33         86.77         6.09 o
   4  -1  12         49.13         50.97         4.79 o
   5  -1  12         43.70         38.31         6.11 o
   6  -1  12          0.39          1.22         1.99 o
   7  -1  12          8.08          4.14         2.32 o
   8  -1  12         24.73         22.26         5.30 o
   9  -1  12         24.58         23.59         4.97 o
  10  -1  12         13.54         16.17         2.95 o
  11  -1  12         32.12         32.03         3.63 o
  -1   0  12          6.24          8.30         2.30 o
   0   0  12          0.04          0.28         1.18 o
   1   0  12          9.38          4.99         1.55 o
   2   0  12          2.33          3.61         0.83 o
   3   0  12        275.22        284.93        12.95 o
   4   0  12          2.92          4.16         1.47 o
   5   0  12         63.64         52.44         6.05 o
   6   0  12        111.08        101.07         8.48 o
   7   0  12        346.31        340.68        29.76 o
   8   0  12          0.07         -0.41         1.19 o
   9   0  12          1.93          2.83         2.34 o
  10   0  12         32.52         36.12         6.54 o
  11   0  12        114.67        125.53         9.25 o
  -1   1  12         64.66         71.86         7.39 o
   0   1  12         10.28          9.25         3.13 o
   1   1  12         19.53         18.31         4.60 o
   2   1  12          4.14          3.65         1.29 o
   3   1  12         21.13         18.21         3.40 o
   4   1  12         73.64         66.23         9.53 o
   5   1  12          5.53          7.98         3.15 o
   6   1  12          0.05          0.45         1.43 o
   7   1  12         27.37         27.51         6.13 o
   8   1  12          8.02          7.56         2.15 o
   9   1  12          6.09          6.86         1.93 o
  10   1  12         81.81         91.40         7.06 o
  11   1  12         56.81         58.03         7.48 o
  -1   2  12          6.52         10.30         2.77 o
   0   2  12          0.03         -0.23         0.29 o
   1   2  12         80.17         79.05         9.60 o
   2   2  12         25.60         27.08         5.79 o
   3   2  12         17.73         14.19         4.19 o
   4   2  12          4.40          2.41         2.03 o
   5   2  12         25.88         20.71         5.33 o
   6   2  12         81.86         85.88        10.91 o
   7   2  12         45.92         44.14         5.25 o
   8   2  12          6.08          5.26         2.75 o
   9   2  12         35.75         39.66         4.64 o
  10   2  12         64.01         65.55         5.88 o
  11   2  12         24.07         19.93         4.29 o
  -1   3  12          5.77          5.87         1.98 o
   0   3  12         18.04         14.79         2.52 o
   1   3  12        127.79        123.72         8.09 o
   2   3  12         49.65         47.28         7.63 o
   3   3  12         14.20         19.39         5.03 o
   4   3  12         11.66          7.42         2.83 o
   5   3  12         39.41         37.77         7.08 o
   6   3  12         73.36         63.48         6.27 o
   7   3  12         36.15         33.56         4.55 o
   8   3  12         10.45         11.09         3.36 o
   9   3  12          2.14          0.55         0.78 o
  10   3  12         55.72         52.15         4.98 o
  11   3  12        108.68         94.26         8.41 o
   0   4  12          1.82          2.05         0.94 o
   1   4  12          7.72          9.51         2.12 o
   2   4  12         11.30         13.94         4.01 o
   3   4  12         93.79         99.35        11.04 o
   4   4  12        215.41        241.40        17.56 o
   5   4  12          0.00          0.63         1.59 o
   6   4  12        243.55        244.44        12.15 o
   7   4  12          7.59          3.88         0.69 o
   8   4  12          7.35          7.61         2.89 o
   9   4  12          6.12          7.45         1.92 o
  10   4  12        119.16        129.79         7.39 o
  11   4  12         20.99         18.46         3.47 o
   0   5  12        243.26        273.86        13.66 o
   1   5  12         19.68         19.49         4.17 o
   2   5  12         18.76         18.05         4.27 o
   3   5  12          3.31          3.14         2.13 o
   4   5  12         43.22         51.73         7.63 o
   5   5  12         26.79         34.35         4.21 o
   6   5  12         46.05         43.65         4.84 o
   7   5  12          2.25          2.67         0.67 o
   8   5  12          1.61         -2.15         2.15 o
   9   5  12         11.46         11.81         3.06 o
  10   5  12         40.10         48.16         5.90 o
   1   6  12         98.84        102.30         8.26 o
   2   6  12         51.50         50.98         6.49 o
   3   6  12          5.88          5.96         2.37 o
   4   6  12          4.42          4.12         1.13 o
   5   6  12         30.44         31.06         3.82 o
   6   6  12         40.51         39.40         4.30 o
   7   6  12          0.34          0.34         1.54 o
   8   6  12          6.80         11.02         2.08 o
   9   6  12          0.40          0.78         0.75 o
   3   7  12        108.35        113.43         8.63 o
   4   7  12          3.65          1.50         2.02 o
   5   7  12          1.67          1.26         1.39 o
   6   7  12          1.94         -0.24         1.87 o
   7   7  12          0.86          0.00         1.32 o
   8   7  12          7.31          7.41         2.20 o
   5  -6  13         11.02         17.27         3.41 o
   6  -6  13         83.04         94.25         8.02 o
   4  -5  13         18.16         20.27         3.85 o
   5  -5  13         27.39         31.09         5.12 o
   6  -5  13         31.93         41.05         5.95 o
   7  -5  13         12.66         16.77         3.71 o
   2  -4  13         74.02         91.33         8.34 o
   3  -4  13          0.52          0.98         1.31 o
   4  -4  13         74.41         86.89         8.92 o
   5  -4  13        265.87        303.01        17.45 o
   6  -4  13         49.49         42.75         6.51 o
   7  -4  13          9.62          8.33         2.65 o
   8  -4  13         48.37         51.85         4.43 o
   9  -4  13         28.09         32.82         4.57 o
   1  -3  13         57.62         53.54         6.04 o
   2  -3  13          2.08          0.85         0.90 o
   3  -3  13          6.96          8.24         1.99 o
   4  -3  13          7.56          8.56         3.11 o
   5  -3  13        332.15        373.55        20.32 o
   6  -3  13         77.14         81.08         9.51 o
   7  -3  13          1.69          1.03         1.20 o
   8  -3  13         27.45         29.58         5.17 o
   9  -3  13          0.01          1.01         0.33 o
  10  -3  13        102.96        103.76         8.35 o
   1  -2  13          1.47          1.80         1.06 o
   2  -2  13         83.61         87.04         8.93 o
   3  -2  13         44.58         46.23         4.82 o
   4  -2  13          3.34          4.65         2.36 o
   5  -2  13          7.69          6.34         2.55 o
   6  -2  13          0.42          0.05         0.81 o
   7  -2  13         49.94         43.49         6.89 o
   8  -2  13          6.80         14.12         3.72 o
   9  -2  13          3.58          3.70         1.86 o
  10  -2  13          6.41          4.31         1.91 o
   2  -1  13         50.42         43.50         6.33 o
   3  -1  13         93.38         82.38         8.98 o
   4  -1  13          3.47          4.18         2.29 o
   5  -1  13         15.27          7.14         2.11 o
   6  -1  13          0.05         -1.32         1.96 o
   7  -1  13          1.91          2.39         1.30 o
   8  -1  13          0.01          0.19         0.72 o
   9  -1  13         34.61         28.73         4.86 o
  10  -1  13          4.65          3.47         1.63 o
   1   0  13          0.62          1.15         0.60 o
   2   0  13         18.61         15.54         3.68 o
   3   0  13          0.67          0.59         0.39 o
   4   0  13          0.26         -0.19         1.00 o
   5   0  13         67.98         66.20         9.22 o
   6   0  13         29.59         34.69         4.43 o
   7   0  13          4.00          1.58         1.53 o
   8   0  13          0.05          0.08         0.80 o
   9   0  13          1.76         -0.75         0.85 o
  10   0  13          3.43          1.20         0.74 o
   1   1  13          4.72          7.98         2.39 o
   2   1  13         14.53          9.39         2.80 o
   3   1  13          0.09          0.07         0.69 o
   4   1  13         20.34         23.53         3.57 o
   5   1  13         27.38         33.54         4.37 o
   6   1  13         74.89         77.13         6.71 o
   7   1  13         11.29          8.36         2.01 o
   8   1  13          1.56          7.54         2.74 o
   9   1  13          6.73          3.45         1.66 o
  10   1  13        134.62        151.88        11.77 o
   1   2  13          4.43          6.02         2.11 o
   2   2  13         12.29         14.45         3.62 o
   3   2  13         26.01         22.73         3.36 o
   4   2  13          0.26          0.68         0.95 o
   5   2  13          4.67          4.49         1.31 o
   6   2  13         10.29          8.46         2.98 o
   7   2  13         69.29         78.15         6.67 o
   8   2  13        168.51        170.68         8.96 o
   9   2  13          0.00          1.39         0.70 o
  10   2  13         95.80        110.45         9.63 o
   1   3  13         52.39         62.99         6.59 o
   2   3  13         54.85         59.72         7.19 o
   3   3  13         32.65         36.39         4.04 o
   4   3  13         36.43         36.43         6.13 o
   5   3  13         23.75         30.73         5.68 o
   6   3  13         77.11         81.46         9.44 o
   7   3  13          0.05         -0.56         0.56 o
   8   3  13         14.43         12.05         3.05 o
   9   3  13         31.87         33.20         2.98 o
  10   3  13         88.83        111.39         8.47 o
   2   4  13        119.89        131.77        10.11 o
   3   4  13          3.85          5.70         1.43 o
   4   4  13         27.00         34.64         5.81 o
   5   4  13         21.48         24.82         4.87 o
   6   4  13         58.74         54.87         7.42 o
   7   4  13          8.51          6.38         2.18 o
   8   4  13          2.20          2.21         0.79 o
   9   4  13         21.58         21.69         2.66 o
   3   5  13         65.19         69.48         7.23 o
   4   5  13         12.54         13.40         3.27 o
   5   5  13         22.61         23.49         4.53 o
   6   5  13         18.55         21.48         4.39 o
   7   5  13         70.60         69.07         6.95 o
   8   5  13         30.84         25.24         4.12 o
   5   6  13         13.49         14.78         3.13 o
   5  -3  14         18.34         28.55         4.46 o
   6  -3  14         21.56         34.19         5.04 o
   7  -3  14          1.72          1.43         1.01 o
   5  -2  14         19.45         26.52         4.53 o
   6  -2  14         12.96         16.90         3.76 o
   7  -2  14          0.01          0.51         0.83 o
   8  -2  14         61.27         59.80         6.36 o
   4  -1  14         10.69         15.11         3.20 o
   5  -1  14          8.24          5.29         1.99 o
   6  -1  14          0.19          0.22         0.58 o
   7  -1  14         40.31         36.35         5.61 o
   8  -1  14          0.52          2.76         1.71 o
   4   0  14          5.23          3.99         1.65 o
   5   0  14          1.53          3.08         1.02 o
   6   0  14         20.83         15.66         3.76 o
   7   0  14          1.61         -0.02         0.94 o
   8   0  14          1.89          3.12         1.22 o
   4   1  14          8.25          6.85         1.60 o
   5   1  14         43.26         55.09         4.63 o
   6   1  14          1.45          3.43         1.66 o
   7   1  14         10.86         22.08         4.28 o
   8   1  14          6.06          6.43         2.16 o
   9   1  14         51.80         63.17         6.78 o
   4   2  14         11.22         17.35         3.43 o
   5   2  14          0.41         -0.20         1.04 o
   6   2  14         24.52         30.83         3.52 o
   7   2  14          4.59          7.92         2.50 o
   8   2  14          0.81          0.06         0.48 o
   4   3  14          4.79          6.85         2.12 o
   5   3  14         11.83         12.29         2.12 o
   6   3  14          0.07          0.45         0.62 o
   7   3  14         10.87          8.62         2.67 o
                                                
